# Supplementary material for: μ3-Methoxido-κ3 O:O:O-tris­(μ-l-p-tyrosinato-κ3 N,O:O)tris­(l-p-tyrosinato-κ2 N,O)trinickel(II,III) methanol tetra­solvate
Source: Acta Crystallogr Sect E Struct Rep Online. 2013 Apr 24;69(Pt 5):m286–7. doi: 10.1107/S1600536813010696 (PMC3647820; doi:10.1107/S1600536813010696)
Supplement: Supplementary file 1 [file e-69-0m286-sup1.cif]

##############################################################################
#                                                                            #
# This CIF contains the data in a paper accepted for publication in          #
# Acta Crystallographica Section E. It conforms to the requirements of       #
# Notes for Authors for Acta Crystallographica Section E, and has been       #
# peer reviewed under the auspices of the IUCr Commission on Journals.       #
#                                                                            #
# Full details of the Crystallographic Information File format               #
# are given in the paper "The Crystallographic Information File (CIF):       #
# a New Standard Archive File for Crystallography" by S. R. Hall, F. H.      #
# Allen and I. D. Brown [Acta Cryst. (1991), A47, 655-685].                  #
#                                                                            #
# The current version of the core CIF dictionary is obtainable from          #
# ftp://ftp.iucr.org/pub/cif_core.dic.                                       #
#                                                                            #
# Software is freely available for graphical display of the structure(s)     #
# in this CIF. For information consult the CIF software page                 #
# http://www.iucr.org/resources/cif/software.                                #
#                                                                            #
# This file may be used for bona fide research purposes within the           #
# scientific community so long as proper attribution is given to the journal # 
# article from which it was obtained.                                        #
#                                                                            #
##############################################################################
data_I
_audit_creation_method     SHELXL-97
_chemical_name_systematic
;\
\m~3~-Methoxido-\k^3^<i>O</i>:<i>O</i>:<i>O</i>-tris(\m-<i>L</i>-<i>p</i>-\
tyrosinato-\k^3^<i>N</i>,<i>O</i>:<i>O</i>)tris(<i>L</i>-<i>p</i>-\
tyrosinato-\k^2^<i>N</i>,<i>O</i>)trinickel(II,III) methanol tetrasolvate
;
_chemical_name_common     ?
_chemical_formula_moiety     'C55 H63 N6 Ni3 O19, 4(C O)'
_chemical_formula_sum     'C59 H63 N6 Ni3 O23'
_chemical_formula_iupac     '[Ni3 (C9 H10 N O3)6 (C H3 O)], 4C H4 O'
_chemical_formula_weight     1400.28
_chemical_melting_point     ?
_symmetry_cell_setting     monoclinic
_symmetry_space_group_name_H-M     'P 21'
_symmetry_space_group_name_Hall     'P 2yb'
loop_
    _symmetry_equiv_pos_as_xyz
    'x, y, z'
    '-x, y+1/2, -z'
_cell_length_a     12.5688(6)
_cell_length_b     25.3381(9)
_cell_length_c     13.1058(7)
_cell_angle_alpha     90.00
_cell_angle_beta     96.740(4)
_cell_angle_gamma     90.00
_cell_volume     4145.0(3)
_cell_formula_units_Z     2
_cell_measurement_reflns_used     3495
_cell_measurement_theta_min     1.55
_cell_measurement_theta_max     28.25
_cell_measurement_temperature     150(2)
_cell_special_details     ?
_exptl_crystal_description     'block'
_exptl_crystal_colour     'light-blue'
_exptl_crystal_size_max     0.36
_exptl_crystal_size_mid     0.35
_exptl_crystal_size_min     0.34
_exptl_crystal_density_diffrn     1.122
_exptl_crystal_density_meas     ?
_exptl_crystal_density_method     'not measured'
_exptl_crystal_F_000     1454
_exptl_absorpt_coefficient_mu     0.738
_exptl_absorpt_correction_type     analytical
_exptl_absorpt_process_details
;
(a face-indexed absorption correction was applied using the
Tompa method; Meulenaer de & Tompa, 1965)
;
_exptl_absorpt_correction_T_min     0.7161
_exptl_absorpt_correction_T_max     0.7803
_exptl_special_details     ?
_diffrn_ambient_temperature     150(2)
_diffrn_radiation_type     MoK\a
_diffrn_radiation_wavelength     0.71073
_diffrn_radiation_source     'fine-focus sealed tube'
_diffrn_radiation_monochromator     graphite
_diffrn_measurement_device_type     'Stoe IPDS2'
_diffrn_measurement_method     ' \w scans'
_diffrn_detector_area_resol_mean     6.67
_diffrn_reflns_number     41350
_diffrn_reflns_av_R_equivalents     0.0735
_diffrn_reflns_av_sigmaI/netI     0.0848
_diffrn_reflns_theta_min     1.61
_diffrn_reflns_theta_max     26.14
_diffrn_reflns_theta_full     26.14
_diffrn_measured_fraction_theta_max     1.000
_diffrn_measured_fraction_theta_full     1.000
_diffrn_reflns_limit_h_min     -15
_diffrn_reflns_limit_h_max     15
_diffrn_reflns_limit_k_min     -31
_diffrn_reflns_limit_k_max     31
_diffrn_reflns_limit_l_min     -16
_diffrn_reflns_limit_l_max     14
_diffrn_standards_number     ?
_diffrn_standards_interval_count     ?
_diffrn_standards_interval_time     ?
_diffrn_standards_decay_%     ?
_refine_special_details
;
Refinement of <i>F</i>^2^ against ALL reflections. The weighted <i>R</i>-factor
<i>wR</i> and goodness of fit <i>S</i> are based on <i>F</i>^2^, conventional
<i>R</i>-factors <i>R</i> are based on <i>F</i>, with <i>F</i> set to zero for
negative <i>F</i>^2^. The threshold expression of <i>F</i>^2^ >
\s(<i>F</i>^2^) is used only for calculating <i>R</i>-factors(gt) <i>etc</i>.
and is not relevant to the choice of reflections for refinement.
<i>R</i>-factors based on <i>F</i>^2^ are statistically about twice as large
as those based on <i>F</i>, and <i>R</i>- factors based on ALL data will be
even larger.
;
_reflns_number_total     16565
_reflns_number_gt     11845
_reflns_threshold_expression     I>2\s(I)
_refine_ls_structure_factor_coef     Fsqd
_refine_ls_matrix_type     full
_refine_ls_R_factor_all     0.0525
_refine_ls_R_factor_gt     0.0401
_refine_ls_wR_factor_gt     0.0945
_refine_ls_wR_factor_ref     0.0969
_refine_ls_goodness_of_fit_ref     0.878
_refine_ls_restrained_S_all     0.878
_refine_ls_number_reflns     16565
_refine_ls_number_parameters     780
_refine_ls_number_restraints     1
_refine_ls_hydrogen_treatment     constr
_refine_ls_weighting_scheme     calc
_refine_ls_weighting_details
                 'calc w=1/[\s^2^(Fo^2^)+(0.0444P)^2^] where P=(Fo^2^+2Fc^2^)/3'
_atom_sites_solution_hydrogens     geom
_atom_sites_solution_primary     direct
_atom_sites_solution_secondary     difmap
_refine_ls_shift/su_max     0.002
_refine_ls_shift/su_mean     0.000
_refine_diff_density_max     0.828
_refine_diff_density_min     -0.378
_refine_ls_extinction_method     none
_refine_ls_extinction_coef     ?
_refine_ls_abs_structure_details     'Flack (1983), 8080 Friedel pairs'
_refine_ls_abs_structure_Flack     0.023(9)
loop_
    _atom_type_symbol
    _atom_type_description
    _atom_type_scat_dispersion_real
    _atom_type_scat_dispersion_imag
    _atom_type_scat_source
    'Ni' 'Ni' 0.3393 1.1124
                         'International Tables Vol C Tables 4.2.6.8 and 6.1.1.4'
    'C' 'C' 0.0033 0.0016
                         'International Tables Vol C Tables 4.2.6.8 and 6.1.1.4'
    'H' 'H' 0.0000 0.0000
                         'International Tables Vol C Tables 4.2.6.8 and 6.1.1.4'
    'N' 'N' 0.0061 0.0033
                         'International Tables Vol C Tables 4.2.6.8 and 6.1.1.4'
    'O' 'O' 0.0106 0.0060
                         'International Tables Vol C Tables 4.2.6.8 and 6.1.1.4'
_computing_data_collection     'X-AREA (Stoe & Cie, 2002)'
_computing_cell_refinement     'X-AREA (Stoe & Cie, 2002)'
_computing_data_reduction     'X-AREA (Stoe & Cie, 2002)'
_computing_structure_solution     'SHELXS97 (Sheldrick, 2008)'
_computing_structure_refinement     'SHELXL97 (Sheldrick, 2008)'
_computing_molecular_graphics     'DIAMOND (Brandenburg, 2006)'
_computing_publication_material     'publCIF (Westrip, 2010)'
loop_
    _atom_site_type_symbol
    _atom_site_label
    _atom_site_fract_x
    _atom_site_fract_y
    _atom_site_fract_z
    _atom_site_U_iso_or_equiv
    _atom_site_adp_type
    _atom_site_calc_flag
    _atom_site_refinement_flags
    _atom_site_occupancy
    _atom_site_symmetry_multiplicity
    _atom_site_disorder_assembly
    _atom_site_disorder_group
    Ni Ni1 0.67401(3) 0.209152(16) 0.66058(4) 0.03463(11) Uani d . 1 1 . .
    O O1M 0.64605(17) 0.28831(10) 0.62163(19) 0.0350(5) Uani d . 1 1 . .
    N N1 0.7077(2) 0.21031(14) 0.8182(2) 0.0432(7) Uani d . 1 1 . .
    H H1A 0.6691 0.2359 0.8440 0.052 Uiso calc R 1 1 . .
    H H1B 0.6884 0.1793 0.8439 0.052 Uiso calc R 1 1 . .
    O O1 0.83540(19) 0.22349(9) 0.6684(2) 0.0369(6) Uani d . 1 1 . .
    C C1 0.8803(3) 0.23246(14) 0.7588(3) 0.0404(9) Uani d . 1 1 . .
    O O2 0.9740(2) 0.25142(11) 0.7761(2) 0.0483(7) Uani d . 1 1 . .
    C C2 0.8238(3) 0.21973(14) 0.8507(3) 0.0426(9) Uani d . 1 1 . .
    H H2 0.8296 0.2507 0.8958 0.051 Uiso calc R 1 1 . .
    C C3 0.8785(3) 0.17307(16) 0.9118(3) 0.0477(10) Uani d . 1 1 . .
    H H3A 0.9498 0.1841 0.9403 0.057 Uiso calc R 1 1 . .
    H H3B 0.8385 0.1655 0.9691 0.057 Uiso calc R 1 1 . .
    C C4 0.8886(3) 0.12271(16) 0.8527(3) 0.0478(10) Uani d . 1 1 . .
    C C5 0.9647(3) 0.11715(17) 0.7819(4) 0.0558(11) Uani d . 1 1 . .
    H H5 1.0082 0.1459 0.7713 0.067 Uiso calc R 1 1 . .
    C C6 0.9773(4) 0.07274(18) 0.7297(4) 0.0614(12) Uani d . 1 1 . .
    H H6 1.0295 0.0707 0.6851 0.074 Uiso calc R 1 1 . .
    C C7 0.9103(4) 0.02862(17) 0.7426(4) 0.0590(12) Uani d . 1 1 . .
    C C8 0.8360(4) 0.03291(17) 0.8129(4) 0.0612(13) Uani d . 1 1 . .
    H H8 0.7916 0.0046 0.8234 0.073 Uiso calc R 1 1 . .
    C C9 0.8280(3) 0.07957(17) 0.8676(4) 0.0567(11) Uani d . 1 1 . .
    H H9 0.7795 0.0813 0.9159 0.068 Uiso calc R 1 1 . .
    O O3 0.9161(3) -0.01815(12) 0.6914(3) 0.0763(10) Uani d . 1 1 . .
    H H3 0.9644 -0.0166 0.6545 0.114 Uiso calc R 1 1 . .
    N N2 0.6949(2) 0.12825(11) 0.6396(3) 0.0416(8) Uani d . 1 1 . .
    H H2A 0.7321 0.1140 0.6957 0.050 Uiso calc R 1 1 . .
    H H2B 0.6310 0.1120 0.6282 0.050 Uiso calc R 1 1 . .
    O O4 0.66026(18) 0.20168(9) 0.5025(2) 0.0370(6) Uani d . 1 1 . .
    C C10 0.7201(3) 0.16670(13) 0.4722(3) 0.0363(9) Uani d . 1 1 . .
    O O5 0.7561(2) 0.16689(11) 0.3872(2) 0.0455(6) Uani d . 1 1 . .
    C C11 0.7544(3) 0.12247(13) 0.5498(3) 0.0405(9) Uani d . 1 1 . .
    H H11 0.8301 0.1285 0.5743 0.049 Uiso calc R 1 1 . .
    C C12 0.7462(3) 0.06642(14) 0.5046(4) 0.0524(11) Uani d . 1 1 . .
    H H12A 0.7801 0.0660 0.4418 0.063 Uiso calc R 1 1 . .
    H H12B 0.7859 0.0425 0.5527 0.063 Uiso calc R 1 1 . .
    C C13 0.6346(3) 0.04650(13) 0.4814(3) 0.0420(9) Uani d . 1 1 . .
    C C14 0.5666(3) 0.06193(14) 0.3962(4) 0.0467(10) Uani d . 1 1 . .
    H H14 0.5922 0.0858 0.3509 0.056 Uiso calc R 1 1 . .
    C C15 0.4626(3) 0.04394(14) 0.3745(4) 0.0473(10) Uani d . 1 1 . .
    H H15 0.4191 0.0556 0.3166 0.057 Uiso calc R 1 1 . .
    C C16 0.4246(3) 0.00790(15) 0.4418(3) 0.0476(10) Uani d . 1 1 . .
    C C17 0.4897(3) -0.00772(15) 0.5270(3) 0.0469(10) Uani d . 1 1 . .
    H H17 0.4648 -0.0318 0.5723 0.056 Uiso calc R 1 1 . .
    C C18 0.5934(3) 0.01222(16) 0.5464(3) 0.0501(10) Uani d . 1 1 . .
    H H18 0.6360 0.0018 0.6059 0.060 Uiso calc R 1 1 . .
    O O6 0.3242(2) -0.01120(10) 0.4159(2) 0.0552(8) Uani d . 1 1 . .
    H H6A 0.3093 -0.0318 0.4604 0.083 Uiso calc R 1 1 . .
    Ni Ni2 0.48220(3) 0.291099(15) 0.62530(4) 0.03586(11) Uani d . 1 1 . .
    N N3 0.4712(2) 0.37166(11) 0.6007(2) 0.0358(7) Uani d . 1 1 . .
    H H3C 0.5228 0.3820 0.5629 0.043 Uiso calc R 1 1 . .
    H H3D 0.4074 0.3794 0.5653 0.043 Uiso calc R 1 1 . .
    O O7 0.4971(2) 0.31369(9) 0.7749(2) 0.0407(6) Uani d . 1 1 . .
    C C19 0.5061(3) 0.36282(14) 0.7897(3) 0.0404(9) Uani d . 1 1 . .
    O O8 0.5333(3) 0.38163(11) 0.8774(2) 0.0601(8) Uani d . 1 1 . .
    C C20 0.4830(3) 0.40097(13) 0.7005(3) 0.0368(8) Uani d . 1 1 . .
    H H20 0.5445 0.4248 0.7010 0.044 Uiso calc R 1 1 . .
    C C21 0.3828(3) 0.43479(14) 0.7125(3) 0.0423(9) Uani d . 1 1 . .
    H H21A 0.3888 0.4487 0.7819 0.051 Uiso calc R 1 1 . .
    H H21B 0.3813 0.4645 0.6658 0.051 Uiso calc R 1 1 . .
    C C22 0.2789(3) 0.40506(13) 0.6917(3) 0.0390(9) Uani d . 1 1 . .
    C C23 0.2428(3) 0.37308(15) 0.7650(3) 0.0451(9) Uani d . 1 1 . .
    H H23 0.2813 0.3720 0.8301 0.054 Uiso calc R 1 1 . .
    C C24 0.1507(3) 0.34206(15) 0.7456(3) 0.0434(9) Uani d . 1 1 . .
    H H24 0.1278 0.3210 0.7969 0.052 Uiso calc R 1 1 . .
    C C25 0.0942(3) 0.34335(15) 0.6479(3) 0.0428(9) Uani d . 1 1 . .
    C C26 0.1283(3) 0.37557(17) 0.5735(4) 0.0528(11) Uani d . 1 1 . .
    H H26 0.0900 0.3769 0.5084 0.063 Uiso calc R 1 1 . .
    C C27 0.2194(3) 0.40591(15) 0.5956(4) 0.0479(10) Uani d . 1 1 . .
    H H27 0.2415 0.4275 0.5447 0.058 Uiso calc R 1 1 . .
    O O9 0.0065(2) 0.31212(11) 0.6231(2) 0.0548(7) Uani d . 1 1 . .
    H H9A -0.0056 0.2951 0.6737 0.082 Uiso calc R 1 1 . .
    N N4 0.3258(2) 0.26513(11) 0.6264(3) 0.0389(7) Uani d . 1 1 . .
    H H4A 0.2840 0.2915 0.6447 0.047 Uiso calc R 1 1 . .
    H H4B 0.2991 0.2535 0.5637 0.047 Uiso calc R 1 1 . .
    O O10 0.50697(18) 0.21246(10) 0.6586(2) 0.0396(6) Uani d . 1 1 . .
    C C28 0.4328(3) 0.18951(14) 0.6989(3) 0.0360(8) Uani d . 1 1 . .
    O O11 0.4391(2) 0.14462(10) 0.7387(2) 0.0448(6) Uani d . 1 1 . .
    C C29 0.3300(3) 0.22191(14) 0.7017(3) 0.0394(9) Uani d . 1 1 . .
    H H29 0.3360 0.2387 0.7695 0.047 Uiso calc R 1 1 . .
    C C30 0.2260(3) 0.18813(15) 0.6932(3) 0.0425(9) Uani d . 1 1 . .
    H H30A 0.2380 0.1583 0.7394 0.051 Uiso calc R 1 1 . .
    H H30B 0.1693 0.2093 0.7166 0.051 Uiso calc R 1 1 . .
    C C31 0.1882(3) 0.16788(15) 0.5888(3) 0.0462(10) Uani d . 1 1 . .
    C C32 0.0857(3) 0.18068(18) 0.5424(4) 0.0610(13) Uani d . 1 1 . .
    H H32 0.0437 0.2038 0.5756 0.073 Uiso calc R 1 1 . .
    C C33 0.0455(4) 0.16009(19) 0.4494(4) 0.0635(13) Uani d . 1 1 . .
    H H33 -0.0248 0.1676 0.4228 0.076 Uiso calc R 1 1 . .
    C C34 0.1067(4) 0.1288(2) 0.3951(4) 0.0661(13) Uani d . 1 1 . .
    C C35 0.2115(4) 0.1169(2) 0.4365(5) 0.0740(16) Uani d . 1 1 . .
    H H35 0.2556 0.0973 0.3986 0.089 Uiso calc R 1 1 . .
    C C36 0.2488(3) 0.13418(18) 0.5326(4) 0.0577(12) Uani d . 1 1 . .
    H H36 0.3163 0.1234 0.5618 0.069 Uiso calc R 1 1 . .
    O O12 0.0715(3) 0.10594(17) 0.3024(3) 0.0922(12) Uani d . 1 1 . .
    H H12 0.0108 0.1164 0.2828 0.138 Uiso calc R 1 1 . .
    Ni Ni3 0.64300(3) 0.280740(15) 0.46105(4) 0.03642(11) Uani d . 1 1 . .
    N N5 0.8050(2) 0.28923(12) 0.4539(2) 0.0386(7) Uani d . 1 1 . .
    H H5A 0.8411 0.2779 0.5133 0.046 Uiso calc R 1 1 . .
    H H5B 0.8243 0.2689 0.4029 0.046 Uiso calc R 1 1 . .
    O O13 0.64711(19) 0.36165(10) 0.4467(2) 0.0436(7) Uani d . 1 1 . .
    C C37 0.7391(3) 0.38049(14) 0.4409(3) 0.0422(9) Uani d . 1 1 . .
    O O14 0.7563(2) 0.42996(10) 0.4409(3) 0.0553(8) Uani d . 1 1 . .
    C C38 0.8346(3) 0.34438(14) 0.4360(3) 0.0437(10) Uani d . 1 1 . .
    H H38 0.8876 0.3543 0.4937 0.052 Uiso calc R 1 1 . .
    C C39 0.8885(3) 0.35072(18) 0.3408(4) 0.0565(11) Uani d . 1 1 . .
    H H39A 0.9092 0.3874 0.3347 0.068 Uiso calc R 1 1 . .
    H H39B 0.9534 0.3297 0.3476 0.068 Uiso calc R 1 1 . .
    C C40 0.8211(3) 0.33499(17) 0.2459(4) 0.0558(11) Uani d . 1 1 . .
    C C41 0.7431(4) 0.3691(2) 0.1951(4) 0.0692(14) Uani d . 1 1 . .
    H H41 0.7337 0.4022 0.2234 0.083 Uiso calc R 1 1 . .
    C C42 0.6809(4) 0.3557(2) 0.1066(4) 0.0690(13) Uani d . 1 1 . .
    H H42 0.6305 0.3795 0.0763 0.083 Uiso calc R 1 1 . .
    C C43 0.6922(3) 0.30699(17) 0.0614(3) 0.0530(11) Uani d . 1 1 . .
    C C44 0.7645(4) 0.27061(18) 0.1084(3) 0.0602(12) Uani d . 1 1 . .
    H H44 0.7697 0.2370 0.0807 0.072 Uiso calc R 1 1 . .
    C C45 0.8300(3) 0.2852(2) 0.1989(3) 0.0555(10) Uani d . 1 1 . .
    H H45 0.8807 0.2613 0.2285 0.067 Uiso calc R 1 1 . .
    O O15 0.6373(3) 0.29244(14) -0.0297(2) 0.0757(9) Uani d . 1 1 . .
    H H15A 0.5968 0.3163 -0.0512 0.114 Uiso calc R 1 1 . .
    N N6 0.5834(3) 0.26790(13) 0.3064(3) 0.0452(8) Uani d . 1 1 . .
    H H6B 0.5877 0.2980 0.2706 0.054 Uiso calc R 1 1 . .
    H H6C 0.6232 0.2432 0.2793 0.054 Uiso calc R 1 1 . .
    O O16 0.48472(19) 0.27843(10) 0.4722(2) 0.0409(6) Uani d . 1 1 . .
    C C46 0.4195(3) 0.26377(15) 0.3922(3) 0.0444(9) Uani d . 1 1 . .
    O O17 0.3229(2) 0.26011(14) 0.3935(3) 0.0698(9) Uani d . 1 1 . .
    C C47 0.4695(3) 0.25007(15) 0.2987(3) 0.0442(9) Uani d . 1 1 . .
    H H47 0.4292 0.2676 0.2395 0.053 Uiso calc R 1 1 . .
    C C48 0.4619(3) 0.18945(15) 0.2818(3) 0.0463(10) Uani d . 1 1 . .
    H H48A 0.5085 0.1722 0.3361 0.056 Uiso calc R 1 1 . .
    H H48B 0.3891 0.1783 0.2880 0.056 Uiso calc R 1 1 . .
    C C49 0.4916(3) 0.17103(14) 0.1804(3) 0.0416(9) Uani d . 1 1 . .
    C C50 0.4162(3) 0.17076(15) 0.0914(3) 0.0483(10) Uani d . 1 1 . .
    H H50 0.3466 0.1820 0.0961 0.058 Uiso calc R 1 1 . .
    C C51 0.4432(3) 0.15440(15) -0.0011(3) 0.0452(9) Uani d . 1 1 . .
    H H51 0.3914 0.1545 -0.0580 0.054 Uiso calc R 1 1 . .
    C C52 0.5463(3) 0.13756(15) -0.0125(3) 0.0435(9) Uani d . 1 1 . .
    C C53 0.6209(3) 0.13709(17) 0.0737(3) 0.0522(11) Uani d . 1 1 . .
    H H53 0.6900 0.1252 0.0684 0.063 Uiso calc R 1 1 . .
    C C54 0.5945(3) 0.15397(16) 0.1677(3) 0.0481(10) Uani d . 1 1 . .
    H H54 0.6469 0.1539 0.2240 0.058 Uiso calc R 1 1 . .
    O O18 0.5789(2) 0.12088(11) -0.1018(2) 0.0493(7) Uani d . 1 1 . .
    H H18A 0.5288 0.1227 -0.1478 0.074 Uiso calc R 1 1 . .
    O O3M 1.0553(3) -0.02010(15) 0.5593(3) 0.0815(10) Uiso d . 1 1 . .
    C C1M 0.7126(3) 0.32667(13) 0.6751(3) 0.0384(9) Uani d . 1 1 . .
    H H1M1 0.7859 0.3200 0.6652 0.058 Uiso calc R 1 1 . .
    H H1M2 0.7049 0.3250 0.7470 0.058 Uiso calc R 1 1 . .
    H H1M3 0.6923 0.3611 0.6492 0.058 Uiso calc R 1 1 . .
    O O2M 0.8596(5) 0.1098(2) 0.2522(4) 0.1298(17) Uiso d . 1 1 . .
    C C3M 1.0306(5) 0.0038(3) 0.4648(5) 0.0954(18) Uiso d . 1 1 . .
    C C2M 0.8170(8) 0.0539(4) 0.2325(7) 0.140(3) Uiso d . 1 1 . .
    O O4M 0.6264(6) 0.4805(3) 0.9009(6) 0.177(3) Uiso d . 1 1 . .
    C C4M 0.5490(9) 0.5181(5) 0.9249(9) 0.172(4) Uiso d . 1 1 . .
    O O5M 0.3634(7) 0.3045(4) 1.0147(6) 0.215(3) Uiso d . 1 1 . .
    C C5M 0.2700(8) 0.3219(4) 1.0342(7) 0.142(3) Uiso d . 1 1 . .
loop_
    _atom_site_aniso_label
    _atom_site_aniso_U_11
    _atom_site_aniso_U_22
    _atom_site_aniso_U_33
    _atom_site_aniso_U_12
    _atom_site_aniso_U_13
    _atom_site_aniso_U_23
    Ni1 0.0304(2) 0.0249(2) 0.0472(3) -0.00070(19) -0.0011(2) -0.0033(2)
    O1M 0.0297(11) 0.0255(12) 0.0488(14) -0.0037(11) -0.0001(11) -0.0059(13)
    N1 0.0360(15) 0.0412(16) 0.053(2) -0.0085(15) 0.0067(14) -0.0080(17)
    O1 0.0336(12) 0.0317(13) 0.0440(16) -0.0004(10) -0.0013(12) -0.0034(11)
    C1 0.0353(19) 0.0343(18) 0.050(3) -0.0008(16) -0.0009(19) -0.0015(18)
    O2 0.0377(14) 0.0554(16) 0.0489(18) -0.0156(12) -0.0075(12) 0.0015(13)
    C2 0.0403(18) 0.039(2) 0.048(2) -0.0038(16) 0.0012(17) -0.0046(17)
    C3 0.043(2) 0.053(2) 0.047(3) -0.0058(18) 0.0026(19) 0.005(2)
    C4 0.044(2) 0.045(2) 0.052(3) 0.0069(18) -0.0030(19) 0.0143(19)
    C5 0.048(2) 0.051(2) 0.066(3) 0.001(2) -0.001(2) 0.016(2)
    C6 0.061(3) 0.060(3) 0.065(3) 0.022(2) 0.014(2) 0.008(2)
    C7 0.062(3) 0.043(2) 0.072(3) 0.015(2) 0.007(2) 0.014(2)
    C8 0.068(3) 0.039(2) 0.079(4) 0.011(2) 0.018(3) 0.014(2)
    C9 0.043(2) 0.054(2) 0.075(3) 0.0042(19) 0.016(2) 0.011(2)
    O3 0.092(2) 0.0403(16) 0.098(3) 0.0149(17) 0.017(2) -0.0075(17)
    N2 0.0390(16) 0.0276(15) 0.055(2) -0.0005(13) -0.0062(16) 0.0028(15)
    O4 0.0306(12) 0.0285(13) 0.0505(16) -0.0010(10) -0.0018(11) -0.0048(12)
    C10 0.0255(16) 0.0301(17) 0.049(3) -0.0015(14) -0.0118(17) -0.0123(17)
    O5 0.0422(14) 0.0469(15) 0.0460(18) 0.0047(12) -0.0009(13) -0.0061(13)
    C11 0.0377(19) 0.0246(16) 0.057(3) 0.0008(15) -0.0040(18) -0.0050(17)
    C12 0.047(2) 0.0325(19) 0.074(3) 0.0084(17) -0.009(2) -0.012(2)
    C13 0.044(2) 0.0233(17) 0.056(3) 0.0032(15) -0.004(2) -0.0103(17)
    C14 0.045(2) 0.0256(17) 0.069(3) 0.0033(16) 0.003(2) -0.0084(18)
    C15 0.039(2) 0.0322(19) 0.067(3) 0.0031(16) -0.009(2) -0.0080(19)
    C16 0.046(2) 0.0349(19) 0.061(3) 0.0006(17) 0.001(2) -0.0070(19)
    C17 0.056(2) 0.0332(19) 0.051(3) -0.0023(18) 0.001(2) -0.0068(18)
    C18 0.049(2) 0.042(2) 0.055(3) 0.0013(18) -0.013(2) -0.004(2)
    O6 0.0456(15) 0.0383(14) 0.079(2) -0.0074(12) -0.0034(15) -0.0070(14)
    Ni2 0.0298(2) 0.0241(2) 0.0525(3) -0.00098(18) 0.0001(2) -0.0018(2)
    N3 0.0310(15) 0.0288(15) 0.046(2) 0.0016(12) -0.0017(14) 0.0017(14)
    O7 0.0397(13) 0.0277(12) 0.0528(17) -0.0013(10) -0.0032(12) 0.0049(11)
    C19 0.0345(18) 0.035(2) 0.049(3) -0.0052(15) -0.0072(18) 0.0006(18)
    O8 0.087(2) 0.0409(14) 0.0453(18) -0.0113(15) -0.0201(16) -0.0072(14)
    C20 0.0369(19) 0.0251(16) 0.047(2) -0.0045(15) -0.0018(17) -0.0022(16)
    C21 0.040(2) 0.0293(17) 0.055(3) -0.0007(15) -0.0047(18) -0.0007(17)
    C22 0.0329(18) 0.0289(17) 0.055(3) 0.0049(15) 0.0039(18) 0.0020(17)
    C23 0.038(2) 0.049(2) 0.047(3) -0.0048(17) 0.0014(19) 0.0023(19)
    C24 0.0348(18) 0.048(2) 0.046(2) -0.0067(17) 0.0018(18) 0.0051(18)
    C25 0.0280(17) 0.046(2) 0.054(3) 0.0023(16) 0.0039(18) 0.0057(19)
    C26 0.036(2) 0.054(2) 0.065(3) 0.0026(18) -0.009(2) 0.025(2)
    C27 0.038(2) 0.041(2) 0.063(3) 0.0026(17) 0.001(2) 0.017(2)
    O9 0.0318(13) 0.0611(17) 0.069(2) -0.0089(12) -0.0054(13) 0.0149(15)
    N4 0.0329(15) 0.0278(14) 0.056(2) -0.0001(12) 0.0029(14) -0.0076(14)
    O10 0.0294(11) 0.0236(11) 0.0647(18) -0.0029(11) 0.0007(12) 0.0042(13)
    C28 0.0399(19) 0.0334(18) 0.032(2) -0.0048(15) -0.0058(16) -0.0072(16)
    O11 0.0424(14) 0.0324(13) 0.0554(18) -0.0034(11) -0.0123(13) 0.0062(12)
    C29 0.0352(18) 0.041(2) 0.041(2) -0.0084(15) -0.0010(16) -0.0060(16)
    C30 0.0379(19) 0.0405(19) 0.048(3) -0.0036(16) -0.0008(18) 0.0030(18)
    C31 0.038(2) 0.0355(19) 0.063(3) -0.0091(17) -0.001(2) -0.0093(19)
    C32 0.049(2) 0.059(3) 0.071(3) 0.015(2) -0.010(2) -0.023(2)
    C33 0.051(2) 0.057(3) 0.082(4) 0.006(2) 0.001(3) -0.014(3)
    C34 0.060(3) 0.068(3) 0.067(3) 0.003(2) -0.009(2) -0.021(3)
    C35 0.050(3) 0.064(3) 0.106(4) 0.004(2) 0.001(3) -0.040(3)
    C36 0.033(2) 0.059(3) 0.077(3) 0.0037(19) -0.011(2) -0.029(2)
    O12 0.081(3) 0.101(3) 0.090(3) 0.010(2) -0.006(2) -0.033(2)
    Ni3 0.0310(2) 0.0278(2) 0.0490(3) -0.00175(18) -0.0016(2) -0.0004(2)
    N5 0.0376(15) 0.0345(15) 0.0420(17) 0.0044(15) -0.0027(13) -0.0044(15)
    O13 0.0316(13) 0.0301(13) 0.067(2) -0.0019(11) -0.0009(13) 0.0051(13)
    C37 0.044(2) 0.0297(18) 0.052(3) -0.0033(16) 0.0003(19) 0.0033(17)
    O14 0.0427(15) 0.0307(13) 0.091(2) -0.0059(12) 0.0022(15) 0.0084(14)
    C38 0.0322(18) 0.0358(19) 0.064(3) -0.0066(15) 0.0073(19) -0.0021(18)
    C39 0.051(2) 0.051(2) 0.068(3) -0.008(2) 0.008(2) -0.003(2)
    C40 0.040(2) 0.053(3) 0.074(3) -0.0022(19) 0.009(2) 0.008(2)
    C41 0.077(3) 0.060(3) 0.068(4) 0.013(3) -0.004(3) 0.011(3)
    C42 0.078(3) 0.060(3) 0.064(3) 0.022(3) -0.011(3) 0.004(3)
    C43 0.052(2) 0.063(3) 0.040(2) 0.010(2) -0.007(2) 0.008(2)
    C44 0.073(3) 0.055(3) 0.052(3) 0.023(2) 0.003(2) -0.001(2)
    C45 0.054(2) 0.062(3) 0.049(2) 0.008(2) 0.0030(19) 0.004(2)
    O15 0.084(2) 0.072(2) 0.065(2) 0.028(2) -0.0147(17) -0.0137(19)
    N6 0.0452(17) 0.0402(17) 0.048(2) -0.0112(14) -0.0028(15) 0.0045(15)
    O16 0.0355(12) 0.0340(14) 0.0521(16) -0.0046(12) 0.0008(12) -0.0027(13)
    C46 0.0300(19) 0.045(2) 0.054(3) -0.0014(16) -0.0109(18) 0.0026(19)
    O17 0.0342(16) 0.100(3) 0.071(2) -0.0017(15) -0.0130(14) 0.0005(19)
    C47 0.042(2) 0.044(2) 0.043(3) -0.0003(17) -0.0103(18) 0.0034(18)
    C48 0.043(2) 0.043(2) 0.050(3) -0.0106(17) -0.0079(19) 0.0107(19)
    C49 0.042(2) 0.0322(18) 0.048(2) -0.0059(16) -0.0057(18) 0.0027(17)
    C50 0.0361(19) 0.045(2) 0.061(3) -0.0011(17) -0.0061(19) 0.000(2)
    C51 0.040(2) 0.051(2) 0.040(2) -0.0015(17) -0.0104(18) 0.0021(19)
    C52 0.043(2) 0.043(2) 0.044(2) -0.0086(17) 0.0039(19) 0.0094(18)
    C53 0.041(2) 0.056(2) 0.056(3) -0.0042(19) -0.009(2) 0.019(2)
    C54 0.039(2) 0.059(3) 0.044(3) -0.0040(19) -0.0073(19) 0.007(2)
    O18 0.0405(14) 0.0566(16) 0.0477(18) -0.0053(13) -0.0080(13) 0.0044(14)
    C1M 0.0333(17) 0.0302(18) 0.051(2) -0.0019(15) 0.0035(17) -0.0046(17)
_geom_special_details
;
All e.s.d.'s (except the e.s.d. in the dihedral angle between two l.s. planes)
are estimated using the full covariance matrix. The cell e.s.d.'s are taken
into account individually in the estimation of e.s.d.'s in distances, angles
and torsion angles; correlations between e.s.d.'s in cell parameters are only
used when they are defined by crystal symmetry. An approximate (isotropic)
treatment of cell e.s.d.'s is used for estimating e.s.d.'s involving l.s.
planes.
;
loop_
    _geom_bond_atom_site_label_1
    _geom_bond_atom_site_label_2
    _geom_bond_site_symmetry_2
    _geom_bond_distance
    _geom_bond_publ_flag
    Ni1 O1 . 2.051(2) ?
    Ni1 N1 . 2.060(3) ?
    Ni1 O4 . 2.067(3) ?
    Ni1 N2 . 2.089(3) ?
    Ni1 O1M . 2.089(3) ?
    Ni1 O10 . 2.098(2) ?
    O1M C1M . 1.413(4) ?
    O1M Ni2 . 2.067(2) ?
    O1M Ni3 . 2.109(2) ?
    N1 C2 . 1.490(5) ?
    N1 H1A . 0.9000 ?
    N1 H1B . 0.9000 ?
    O1 C1 . 1.272(5) ?
    C1 O2 . 1.268(4) ?
    C1 C2 . 1.504(5) ?
    C2 C3 . 1.544(5) ?
    C2 H2 . 0.9800 ?
    C3 C4 . 1.506(6) ?
    C3 H3A . 0.9700 ?
    C3 H3B . 0.9700 ?
    C4 C9 . 1.360(6) ?
    C4 C5 . 1.415(6) ?
    C5 C6 . 1.336(6) ?
    C5 H5 . 0.9300 ?
    C6 C7 . 1.421(6) ?
    C6 H6 . 0.9300 ?
    C7 O3 . 1.368(5) ?
    C7 C8 . 1.392(6) ?
    C8 C9 . 1.392(6) ?
    C8 H8 . 0.9300 ?
    C9 H9 . 0.9300 ?
    O3 H3 . 0.8200 ?
    N2 C11 . 1.473(5) ?
    N2 H2A . 0.9000 ?
    N2 H2B . 0.9000 ?
    O4 C10 . 1.256(4) ?
    O4 Ni3 . 2.080(2) ?
    C10 O5 . 1.251(4) ?
    C10 C11 . 1.541(5) ?
    C11 C12 . 1.538(5) ?
    C11 H11 . 0.9800 ?
    C12 C13 . 1.488(5) ?
    C12 H12A . 0.9700 ?
    C12 H12B . 0.9700 ?
    C13 C18 . 1.361(6) ?
    C13 C14 . 1.381(6) ?
    C14 C15 . 1.382(5) ?
    C14 H14 . 0.9300 ?
    C15 C16 . 1.392(6) ?
    C15 H15 . 0.9300 ?
    C16 O6 . 1.356(5) ?
    C16 C17 . 1.364(6) ?
    C17 C18 . 1.393(6) ?
    C17 H17 . 0.9300 ?
    C18 H18 . 0.9300 ?
    O6 H6A . 0.8200 ?
    Ni2 O7 . 2.030(3) ?
    Ni2 O16 . 2.036(3) ?
    Ni2 O10 . 2.056(3) ?
    Ni2 N3 . 2.069(3) ?
    Ni2 N4 . 2.074(3) ?
    N3 C20 . 1.496(5) ?
    N3 H3C . 0.9000 ?
    N3 H3D . 0.9000 ?
    O7 C19 . 1.263(4) ?
    C19 O8 . 1.255(5) ?
    C19 C20 . 1.518(5) ?
    C20 C21 . 1.546(5) ?
    C20 H20 . 0.9800 ?
    C21 C22 . 1.505(5) ?
    C21 H21A . 0.9700 ?
    C21 H21B . 0.9700 ?
    C22 C23 . 1.374(5) ?
    C22 C27 . 1.387(6) ?
    C23 C24 . 1.398(5) ?
    C23 H23 . 0.9300 ?
    C24 C25 . 1.390(6) ?
    C24 H24 . 0.9300 ?
    C25 O9 . 1.365(5) ?
    C25 C26 . 1.378(6) ?
    C26 C27 . 1.382(6) ?
    C26 H26 . 0.9300 ?
    C27 H27 . 0.9300 ?
    O9 H9A . 0.8200 ?
    N4 C29 . 1.471(5) ?
    N4 H4A . 0.9000 ?
    N4 H4B . 0.9000 ?
    O10 C28 . 1.265(4) ?
    C28 O11 . 1.250(4) ?
    C28 C29 . 1.535(5) ?
    C29 C30 . 1.556(5) ?
    C29 H29 . 0.9800 ?
    C30 C31 . 1.486(6) ?
    C30 H30A . 0.9700 ?
    C30 H30B . 0.9700 ?
    C31 C32 . 1.397(6) ?
    C31 C36 . 1.409(6) ?
    C32 C33 . 1.367(6) ?
    C32 H32 . 0.9300 ?
    C33 C34 . 1.362(6) ?
    C33 H33 . 0.9300 ?
    C34 O12 . 1.371(6) ?
    C34 C35 . 1.397(7) ?
    C35 C36 . 1.363(7) ?
    C35 H35 . 0.9300 ?
    C36 H36 . 0.9300 ?
    O12 H12 . 0.8200 ?
    Ni3 O16 . 2.013(2) ?
    Ni3 O13 . 2.060(3) ?
    Ni3 N5 . 2.060(3) ?
    Ni3 N6 . 2.102(3) ?
    N5 C38 . 1.472(5) ?
    N5 H5A . 0.9000 ?
    N5 H5B . 0.9000 ?
    O13 C37 . 1.261(4) ?
    C37 O14 . 1.272(4) ?
    C37 C38 . 1.517(5) ?
    C38 C39 . 1.497(6) ?
    C38 H38 . 0.9800 ?
    C39 C40 . 1.475(7) ?
    C39 H39A . 0.9700 ?
    C39 H39B . 0.9700 ?
    C40 C41 . 1.413(7) ?
    C40 C45 . 1.414(7) ?
    C41 C42 . 1.363(7) ?
    C41 H41 . 0.9300 ?
    C42 C43 . 1.383(7) ?
    C42 H42 . 0.9300 ?
    C43 O15 . 1.358(5) ?
    C43 C44 . 1.387(6) ?
    C44 C45 . 1.411(6) ?
    C44 H44 . 0.9300 ?
    C45 H45 . 0.9300 ?
    O15 H15A . 0.8200 ?
    N6 C47 . 1.494(5) ?
    N6 H6B . 0.9000 ?
    N6 H6C . 0.9000 ?
    O16 C46 . 1.307(5) ?
    C46 O17 . 1.219(4) ?
    C46 C47 . 1.483(6) ?
    C47 C48 . 1.553(5) ?
    C47 H47 . 0.9800 ?
    C48 C49 . 1.497(6) ?
    C48 H48A . 0.9700 ?
    C48 H48B . 0.9700 ?
    C49 C54 . 1.392(5) ?
    C49 C50 . 1.414(5) ?
    C50 C51 . 1.361(6) ?
    C50 H50 . 0.9300 ?
    C51 C52 . 1.390(5) ?
    C51 H51 . 0.9300 ?
    C52 O18 . 1.352(5) ?
    C52 C53 . 1.381(6) ?
    C53 C54 . 1.381(6) ?
    C53 H53 . 0.9300 ?
    C54 H54 . 0.9300 ?
    O18 H18A . 0.8200 ?
    O3M C3M . 1.382(7) ?
    C1M H1M1 . 0.9600 ?
    C1M H1M2 . 0.9600 ?
    C1M H1M3 . 0.9600 ?
    O2M C2M . 1.526(10) ?
    O4M C4M . 1.423(12) ?
    O5M C5M . 1.306(11) ?
loop_
    _geom_angle_atom_site_label_1
    _geom_angle_atom_site_label_2
    _geom_angle_atom_site_label_3
    _geom_angle_site_symmetry_1
    _geom_angle_site_symmetry_3
    _geom_angle
    _geom_angle_publ_flag
    O1 Ni1 N1 . . 82.06(11) ?
    O1 Ni1 O4 . . 91.83(10) ?
    N1 Ni1 O4 . . 171.72(11) ?
    O1 Ni1 N2 . . 92.38(11) ?
    N1 Ni1 N2 . . 97.58(14) ?
    O4 Ni1 N2 . . 77.00(12) ?
    O1 Ni1 O1M . . 88.80(9) ?
    N1 Ni1 O1M . . 103.90(12) ?
    O4 Ni1 O1M . . 81.44(9) ?
    N2 Ni1 O1M . . 158.43(11) ?
    O1 Ni1 O10 . . 167.32(10) ?
    N1 Ni1 O10 . . 95.69(11) ?
    O4 Ni1 O10 . . 91.47(10) ?
    N2 Ni1 O10 . . 100.29(11) ?
    O1M Ni1 O10 . . 79.59(9) ?
    C1M O1M Ni2 . . 119.9(2) ?
    C1M O1M Ni1 . . 117.8(2) ?
    Ni2 O1M Ni1 . . 99.59(10) ?
    C1M O1M Ni3 . . 119.8(2) ?
    Ni2 O1M Ni3 . . 97.17(10) ?
    Ni1 O1M Ni3 . . 98.01(10) ?
    C2 N1 Ni1 . . 111.6(2) ?
    C2 N1 H1A . . 109.3 ?
    Ni1 N1 H1A . . 109.3 ?
    C2 N1 H1B . . 109.3 ?
    Ni1 N1 H1B . . 109.3 ?
    H1A N1 H1B . . 108.0 ?
    C1 O1 Ni1 . . 114.0(2) ?
    O2 C1 O1 . . 122.4(4) ?
    O2 C1 C2 . . 117.0(4) ?
    O1 C1 C2 . . 120.6(3) ?
    N1 C2 C1 . . 110.1(3) ?
    N1 C2 C3 . . 112.8(3) ?
    C1 C2 C3 . . 110.8(3) ?
    N1 C2 H2 . . 107.6 ?
    C1 C2 H2 . . 107.6 ?
    C3 C2 H2 . . 107.6 ?
    C4 C3 C2 . . 116.2(3) ?
    C4 C3 H3A . . 108.2 ?
    C2 C3 H3A . . 108.2 ?
    C4 C3 H3B . . 108.2 ?
    C2 C3 H3B . . 108.2 ?
    H3A C3 H3B . . 107.4 ?
    C9 C4 C5 . . 116.6(4) ?
    C9 C4 C3 . . 121.6(4) ?
    C5 C4 C3 . . 121.7(4) ?
    C6 C5 C4 . . 123.3(4) ?
    C6 C5 H5 . . 118.4 ?
    C4 C5 H5 . . 118.4 ?
    C5 C6 C7 . . 119.6(4) ?
    C5 C6 H6 . . 120.2 ?
    C7 C6 H6 . . 120.2 ?
    O3 C7 C8 . . 118.1(4) ?
    O3 C7 C6 . . 123.8(4) ?
    C8 C7 C6 . . 118.1(4) ?
    C7 C8 C9 . . 120.1(4) ?
    C7 C8 H8 . . 119.9 ?
    C9 C8 H8 . . 119.9 ?
    C4 C9 C8 . . 122.2(4) ?
    C4 C9 H9 . . 118.9 ?
    C8 C9 H9 . . 118.9 ?
    C7 O3 H3 . . 109.5 ?
    C11 N2 Ni1 . . 106.6(2) ?
    C11 N2 H2A . . 110.4 ?
    Ni1 N2 H2A . . 110.4 ?
    C11 N2 H2B . . 110.4 ?
    Ni1 N2 H2B . . 110.4 ?
    H2A N2 H2B . . 108.6 ?
    C10 O4 Ni1 . . 113.5(2) ?
    C10 O4 Ni3 . . 130.1(2) ?
    Ni1 O4 Ni3 . . 99.65(10) ?
    O5 C10 O4 . . 124.9(4) ?
    O5 C10 C11 . . 119.2(3) ?
    O4 C10 C11 . . 115.8(3) ?
    N2 C11 C12 . . 112.5(3) ?
    N2 C11 C10 . . 109.0(3) ?
    C12 C11 C10 . . 114.6(3) ?
    N2 C11 H11 . . 106.7 ?
    C12 C11 H11 . . 106.7 ?
    C10 C11 H11 . . 106.7 ?
    C13 C12 C11 . . 114.2(3) ?
    C13 C12 H12A . . 108.7 ?
    C11 C12 H12A . . 108.7 ?
    C13 C12 H12B . . 108.7 ?
    C11 C12 H12B . . 108.7 ?
    H12A C12 H12B . . 107.6 ?
    C18 C13 C14 . . 116.2(4) ?
    C18 C13 C12 . . 120.5(4) ?
    C14 C13 C12 . . 123.3(4) ?
    C13 C14 C15 . . 123.6(4) ?
    C13 C14 H14 . . 118.2 ?
    C15 C14 H14 . . 118.2 ?
    C14 C15 C16 . . 118.2(4) ?
    C14 C15 H15 . . 120.9 ?
    C16 C15 H15 . . 120.9 ?
    O6 C16 C17 . . 123.5(4) ?
    O6 C16 C15 . . 117.0(4) ?
    C17 C16 C15 . . 119.4(4) ?
    C16 C17 C18 . . 120.2(4) ?
    C16 C17 H17 . . 119.9 ?
    C18 C17 H17 . . 119.9 ?
    C13 C18 C17 . . 122.2(4) ?
    C13 C18 H18 . . 118.9 ?
    C17 C18 H18 . . 118.9 ?
    C16 O6 H6A . . 109.5 ?
    O7 Ni2 O16 . . 170.42(10) ?
    O7 Ni2 O10 . . 94.22(10) ?
    O16 Ni2 O10 . . 92.13(11) ?
    O7 Ni2 O1M . . 93.04(10) ?
    O16 Ni2 O1M . . 80.85(9) ?
    O10 Ni2 O1M . . 81.11(9) ?
    O7 Ni2 N3 . . 82.47(11) ?
    O16 Ni2 N3 . . 90.61(12) ?
    O10 Ni2 N3 . . 174.38(12) ?
    O1M Ni2 N3 . . 94.50(11) ?
    O7 Ni2 N4 . . 93.59(11) ?
    O16 Ni2 N4 . . 94.65(11) ?
    O10 Ni2 N4 . . 79.10(10) ?
    O1M Ni2 N4 . . 159.52(10) ?
    N3 Ni2 N4 . . 105.56(11) ?
    C20 N3 Ni2 . . 110.8(2) ?
    C20 N3 H3C . . 109.5 ?
    Ni2 N3 H3C . . 109.5 ?
    C20 N3 H3D . . 109.5 ?
    Ni2 N3 H3D . . 109.5 ?
    H3C N3 H3D . . 108.1 ?
    C19 O7 Ni2 . . 115.0(3) ?
    O8 C19 O7 . . 121.6(4) ?
    O8 C19 C20 . . 118.1(3) ?
    O7 C19 C20 . . 120.3(4) ?
    N3 C20 C19 . . 110.3(3) ?
    N3 C20 C21 . . 111.5(3) ?
    C19 C20 C21 . . 111.0(3) ?
    N3 C20 H20 . . 108.0 ?
    C19 C20 H20 . . 108.0 ?
    C21 C20 H20 . . 108.0 ?
    C22 C21 C20 . . 113.8(3) ?
    C22 C21 H21A . . 108.8 ?
    C20 C21 H21A . . 108.8 ?
    C22 C21 H21B . . 108.8 ?
    C20 C21 H21B . . 108.8 ?
    H21A C21 H21B . . 107.7 ?
    C23 C22 C27 . . 117.2(3) ?
    C23 C22 C21 . . 121.2(4) ?
    C27 C22 C21 . . 121.4(3) ?
    C22 C23 C24 . . 122.6(4) ?
    C22 C23 H23 . . 118.7 ?
    C24 C23 H23 . . 118.7 ?
    C25 C24 C23 . . 118.5(4) ?
    C25 C24 H24 . . 120.7 ?
    C23 C24 H24 . . 120.7 ?
    O9 C25 C26 . . 119.0(4) ?
    O9 C25 C24 . . 121.2(3) ?
    C26 C25 C24 . . 119.8(4) ?
    C25 C26 C27 . . 120.0(4) ?
    C25 C26 H26 . . 120.0 ?
    C27 C26 H26 . . 120.0 ?
    C26 C27 C22 . . 121.8(4) ?
    C26 C27 H27 . . 119.1 ?
    C22 C27 H27 . . 119.1 ?
    C25 O9 H9A . . 109.5 ?
    C29 N4 Ni2 . . 106.4(2) ?
    C29 N4 H4A . . 110.5 ?
    Ni2 N4 H4A . . 110.5 ?
    C29 N4 H4B . . 110.5 ?
    Ni2 N4 H4B . . 110.5 ?
    H4A N4 H4B . . 108.6 ?
    C28 O10 Ni2 . . 115.7(2) ?
    C28 O10 Ni1 . . 139.6(2) ?
    Ni2 O10 Ni1 . . 99.64(10) ?
    O11 C28 O10 . . 125.3(3) ?
    O11 C28 C29 . . 119.3(3) ?
    O10 C28 C29 . . 115.3(3) ?
    N4 C29 C28 . . 110.2(3) ?
    N4 C29 C30 . . 113.5(3) ?
    C28 C29 C30 . . 114.0(3) ?
    N4 C29 H29 . . 106.2 ?
    C28 C29 H29 . . 106.2 ?
    C30 C29 H29 . . 106.2 ?
    C31 C30 C29 . . 115.5(3) ?
    C31 C30 H30A . . 108.4 ?
    C29 C30 H30A . . 108.4 ?
    C31 C30 H30B . . 108.4 ?
    C29 C30 H30B . . 108.4 ?
    H30A C30 H30B . . 107.5 ?
    C32 C31 C36 . . 116.2(4) ?
    C32 C31 C30 . . 120.0(4) ?
    C36 C31 C30 . . 123.8(4) ?
    C33 C32 C31 . . 121.7(4) ?
    C33 C32 H32 . . 119.2 ?
    C31 C32 H32 . . 119.2 ?
    C34 C33 C32 . . 121.0(4) ?
    C34 C33 H33 . . 119.5 ?
    C32 C33 H33 . . 119.5 ?
    C33 C34 O12 . . 124.4(4) ?
    C33 C34 C35 . . 119.1(5) ?
    O12 C34 C35 . . 116.4(4) ?
    C36 C35 C34 . . 119.8(4) ?
    C36 C35 H35 . . 120.1 ?
    C34 C35 H35 . . 120.1 ?
    C35 C36 C31 . . 121.9(4) ?
    C35 C36 H36 . . 119.1 ?
    C31 C36 H36 . . 119.1 ?
    C34 O12 H12 . . 109.5 ?
    O16 Ni3 O13 . . 94.09(10) ?
    O16 Ni3 N5 . . 175.41(12) ?
    O13 Ni3 N5 . . 81.74(11) ?
    O16 Ni3 O4 . . 91.53(10) ?
    O13 Ni3 O4 . . 168.31(11) ?
    N5 Ni3 O4 . . 92.24(11) ?
    O16 Ni3 N6 . . 79.74(12) ?
    O13 Ni3 N6 . . 94.34(12) ?
    N5 Ni3 N6 . . 102.40(12) ?
    O4 Ni3 N6 . . 96.75(11) ?
    O16 Ni3 O1M . . 80.37(9) ?
    O13 Ni3 O1M . . 90.18(11) ?
    N5 Ni3 O1M . . 97.66(10) ?
    O4 Ni3 O1M . . 80.65(10) ?
    N6 Ni3 O1M . . 159.86(10) ?
    C38 N5 Ni3 . . 112.1(2) ?
    C38 N5 H5A . . 109.2 ?
    Ni3 N5 H5A . . 109.2 ?
    C38 N5 H5B . . 109.2 ?
    Ni3 N5 H5B . . 109.2 ?
    H5A N5 H5B . . 107.9 ?
    C37 O13 Ni3 . . 114.5(2) ?
    O13 C37 O14 . . 122.0(3) ?
    O13 C37 C38 . . 120.7(3) ?
    O14 C37 C38 . . 117.3(3) ?
    N5 C38 C39 . . 112.5(3) ?
    N5 C38 C37 . . 110.4(3) ?
    C39 C38 C37 . . 114.1(4) ?
    N5 C38 H38 . . 106.4 ?
    C39 C38 H38 . . 106.4 ?
    C37 C38 H38 . . 106.4 ?
    C40 C39 C38 . . 113.7(4) ?
    C40 C39 H39A . . 108.8 ?
    C38 C39 H39A . . 108.8 ?
    C40 C39 H39B . . 108.8 ?
    C38 C39 H39B . . 108.8 ?
    H39A C39 H39B . . 107.7 ?
    C41 C40 C45 . . 115.2(5) ?
    C41 C40 C39 . . 122.0(4) ?
    C45 C40 C39 . . 122.8(4) ?
    C42 C41 C40 . . 123.1(5) ?
    C42 C41 H41 . . 118.5 ?
    C40 C41 H41 . . 118.5 ?
    C41 C42 C43 . . 120.6(5) ?
    C41 C42 H42 . . 119.7 ?
    C43 C42 H42 . . 119.7 ?
    O15 C43 C42 . . 123.4(4) ?
    O15 C43 C44 . . 116.7(4) ?
    C42 C43 C44 . . 119.9(4) ?
    C43 C44 C45 . . 119.1(4) ?
    C43 C44 H44 . . 120.5 ?
    C45 C44 H44 . . 120.5 ?
    C44 C45 C40 . . 122.1(4) ?
    C44 C45 H45 . . 118.9 ?
    C40 C45 H45 . . 118.9 ?
    C43 O15 H15A . . 109.5 ?
    C47 N6 Ni3 . . 110.1(2) ?
    C47 N6 H6B . . 109.6 ?
    Ni3 N6 H6B . . 109.6 ?
    C47 N6 H6C . . 109.6 ?
    Ni3 N6 H6C . . 109.6 ?
    H6B N6 H6C . . 108.2 ?
    C46 O16 Ni3 . . 118.9(2) ?
    C46 O16 Ni2 . . 139.0(2) ?
    Ni3 O16 Ni2 . . 101.34(11) ?
    O17 C46 O16 . . 122.8(4) ?
    O17 C46 C47 . . 120.9(4) ?
    O16 C46 C47 . . 116.3(3) ?
    C46 C47 N6 . . 111.6(3) ?
    C46 C47 C48 . . 108.9(3) ?
    N6 C47 C48 . . 110.6(3) ?
    C46 C47 H47 . . 108.6 ?
    N6 C47 H47 . . 108.6 ?
    C48 C47 H47 . . 108.6 ?
    C49 C48 C47 . . 114.6(3) ?
    C49 C48 H48A . . 108.6 ?
    C47 C48 H48A . . 108.6 ?
    C49 C48 H48B . . 108.6 ?
    C47 C48 H48B . . 108.6 ?
    H48A C48 H48B . . 107.6 ?
    C54 C49 C50 . . 116.2(4) ?
    C54 C49 C48 . . 122.4(4) ?
    C50 C49 C48 . . 121.5(4) ?
    C51 C50 C49 . . 121.6(4) ?
    C51 C50 H50 . . 119.2 ?
    C49 C50 H50 . . 119.2 ?
    C50 C51 C52 . . 121.5(4) ?
    C50 C51 H51 . . 119.3 ?
    C52 C51 H51 . . 119.3 ?
    O18 C52 C53 . . 117.4(4) ?
    O18 C52 C51 . . 124.8(4) ?
    C53 C52 C51 . . 117.8(4) ?
    C54 C53 C52 . . 121.1(4) ?
    C54 C53 H53 . . 119.5 ?
    C52 C53 H53 . . 119.5 ?
    C53 C54 C49 . . 121.8(4) ?
    C53 C54 H54 . . 119.1 ?
    C49 C54 H54 . . 119.1 ?
    C52 O18 H18A . . 109.5 ?
    O1M C1M H1M1 . . 109.5 ?
    O1M C1M H1M2 . . 109.5 ?
    H1M1 C1M H1M2 . . 109.5 ?
    O1M C1M H1M3 . . 109.5 ?
    H1M1 C1M H1M3 . . 109.5 ?
    H1M2 C1M H1M3 . . 109.5 ?
loop_
    _geom_hbond_atom_site_label_D
    _geom_hbond_atom_site_label_H
    _geom_hbond_atom_site_label_A
    _geom_hbond_site_symmetry_A
    _geom_hbond_distance_DH
    _geom_hbond_distance_HA
    _geom_hbond_distance_DA
    _geom_hbond_angle_DHA
    N1 H1A O15 1_556 0.90 2.26 3.082(4) 153
    N1 H1B O18 1_556 0.90 2.20 3.042(4) 157
    O3 H3 O3M . 0.82 1.79 2.601(5) 170
    O6 H6A O14 2_646 0.82 1.88 2.685(4) 166
    N3 H3C O13 . 0.90 2.36 3.174(4) 150
    O9 H9A O2 1_455 0.82 1.78 2.597(4) 173
    N4 H4B O17 . 0.90 2.29 3.050(5) 142
    O12 H12 O2M 1_455 0.82 1.90 2.669(7) 155
    N5 H5A O1 . 0.90 2.46 3.251(4) 146
    N5 H5A O9 1_655 0.90 2.54 3.216(4) 133
    O15 H15A O8 1_554 0.82 2.02 2.815(4) 164
    O15 H15A O7 1_554 0.82 2.47 2.983(4) 122
    O18 H18A O11 1_554 0.82 1.84 2.638(4) 163
    C1M H1M1 O1 . 0.96 2.52 3.042(4) 114
    C30 H30A O11 . 0.97 2.55 2.893(5) 101
    C38 H38 O9 1_655 0.98 2.38 3.178(5) 138
    C54 H54 O5 . 0.93 2.42 3.338(5) 167
data_global
_journal_date_recd_electronic     2013-04-17
_journal_date_accepted     2013-04-19
_journal_name_full     'Acta Crystallographica, Section E'
_journal_year     2013
_journal_volume     69
_journal_issue      5
_journal_page_first     m286
_journal_page_last     m287
_journal_paper_category     QM
_journal_paper_doi     10.1107/S1600536813010696
_journal_coeditor_code     TK5221
_publ_contact_author_name     'Apinpus Rujiwatra'
_publ_contact_author_address
;
Department of Chemistry
Faculty of Science
Chiang Mai University
Chiang Mai 50200
Thailand
;
_publ_contact_author_email     apinpus@gmail.com
_publ_contact_author_fax     '6653892277'
_publ_contact_author_phone     '6653941906'
_publ_section_title
;\
\m~3~-Methoxido-\k^3^<i>O</i>:<i>O</i>:<i>O</i>-tris(\m-<i>L</i>-<i>p</i>-\
tyrosinato-\k^3^<i>N</i>,<i>O</i>:<i>O</i>)tris(<i>L</i>-<i>p</i>-\
tyrosinato-\k^2^<i>N</i>,<i>O</i>)trinickel(II,III) methanol tetrasolvate
;
loop_
    _publ_author_name
    _publ_author_footnote
    _publ_author_address
    'Tapala, Weerinradah' .
;
Department of Chemistry,
Faculty of Science, Chiang Mai University,
Chiang Mai 50200, Thailand
;
    'Prior, Timothy J.' .
;
Department of Chemistry,
University of Hull, Cottingham Road, Hull HU6 7RX
England
;
    'Rujiwatra, Apinpus' .
;
Department of Chemistry,
Faculty of Science, Chiang Mai University,
Chiang Mai 50200, Thailand
;
