# Supplementary material for: μ3-Methoxido-κ3 O:O:O-tris­(μ-l-p-tyrosinato-κ3 N,O:O)tris­(l-p-tyrosinato-κ2 N,O)trinickel(II,III) methanol tetra­solvate
Source: Acta Crystallogr Sect E Struct Rep Online. 2013 Apr 24;69(Pt 5):m286–7. doi: 10.1107/S1600536813010696 (PMC3647820; doi:10.1107/S1600536813010696)
Supplement: Supplementary file 2 [file e-69-0m286-Isup2.hkl]

#
# h,k,l, Fc-squared, Fo-squared, sigma(Fo-squared) and status flag
#
data_I
_shelx_title ' LAKT060 Ni nitrate tyrosine in methanol with Et3N'
_shelx_refln_list_code          4
_shelx_F_calc_maximum      359.08
_exptl_crystal_F_000      1454.00
_reflns_d_resolution_high  0.8065
 
loop_
 _symmetry_equiv_pos_as_xyz
 'x, y, z'
 '-x, y+1/2, -z'
 
_cell_length_a    12.5688
_cell_length_b    25.3381
_cell_length_c    13.1058
_cell_angle_alpha  90.000
_cell_angle_beta   96.740
_cell_angle_gamma  90.000
 
_shelx_F_squared_multiplier     1.000
 
loop_
 _refln_index_h
 _refln_index_k
 _refln_index_l
 _refln_F_squared_calc
 _refln_F_squared_meas
 _refln_F_squared_sigma
 _refln_observed_status
   1 -31   0       14.06        1.53     64.71 o
   2 -31   0      178.07      120.55     67.97 o
   0 -30   0      133.69      130.79     83.30 o
   1 -30   0       29.38       45.39     59.75 o
   2 -30   0      199.80      222.58     65.33 o
   3 -30   0      334.35      308.98     68.02 o
   4 -30   0      203.43      166.12     69.72 o
   1 -29   0      418.12      420.41     64.35 o
   2 -29   0      691.62      660.60     67.48 o
   3 -29   0       12.84       17.18     66.67 o
   4 -29   0      179.46      150.98     62.37 o
   5 -29   0      383.38      304.78     63.81 o
   0 -28   0      424.77      319.75     80.39 o
   1 -28   0      473.21      407.19     60.41 o
   2 -28   0      367.68      355.06     66.65 o
   3 -28   0      606.42      531.38     64.13 o
   4 -28   0      180.18      175.17     65.47 o
   5 -28   0      180.22      157.53     65.44 o
   6 -28   0      702.55      671.28     63.79 o
   7 -28   0      339.55      336.61     70.09 o
   1 -27   0     1295.72     1206.92     58.18 o
   2 -27   0     1168.26     1052.48     59.00 o
   3 -27   0       32.76       16.81     56.02 o
   4 -27   0      502.79      508.40     62.26 o
   5 -27   0      247.56      274.91     60.38 o
   6 -27   0      194.30      202.85     63.45 o
   7 -27   0      123.21      150.69     67.18 o
   0 -26   0     1885.61     1846.01     84.97 o
   1 -26   0     1196.75     1263.53     57.57 o
   2 -26   0      140.62      126.21     53.06 o
   3 -26   0      985.39      963.66     61.92 o
   4 -26   0      321.80      331.66     56.87 o
   5 -26   0      740.86      690.58     59.95 o
   6 -26   0      782.53      877.25     75.56 o
   7 -26   0      658.23      615.61     65.28 o
   8 -26   0      134.05      127.67     69.59 o
   1 -25   0      975.29     1010.51     58.39 o
   2 -25   0     1393.94     1395.65     60.55 o
   3 -25   0       77.96       76.07     51.52 o
   4 -25   0     1447.15     1356.43     63.39 o
   5 -25   0     1284.62     1207.09     63.14 o
   6 -25   0      152.56      190.30     62.63 o
   7 -25   0       67.71       53.81     64.02 o
   8 -25   0      181.78      139.45     67.99 o
   9 -25   0      265.21      257.65     74.29 o
   0 -24   0     2184.27     1852.03     80.25 o
   1 -24   0      682.03      597.18     56.09 o
   2 -24   0       28.62       49.43     52.27 o
   3 -24   0      227.26      188.54     53.41 o
   4 -24   0      346.62      406.81     58.77 o
   5 -24   0      624.43      665.94     61.85 o
   6 -24   0     1154.16     1135.23     83.00 o
   7 -24   0      615.91      616.88     62.89 o
   8 -24   0      133.59      131.25     66.67 o
   9 -24   0       13.63        5.07     70.03 o
   1 -23   0      855.07      808.32     55.67 o
   2 -23   0      334.23      340.06     49.62 o
   3 -23   0      452.95      358.41     50.82 o
   4 -23   0      610.83      597.19     52.19 o
   5 -23   0      476.85      501.27     58.36 o
   6 -23   0      495.69      399.69     64.70 o
   7 -23   0      155.47      152.71     58.48 o
   8 -23   0       48.75       60.57     74.07 o
   9 -23   0      172.03      136.36     69.59 o
  10 -23   0      324.22      365.88     96.95 o
   0 -22   0      745.60      593.31     77.63 o
   1 -22   0      791.84      759.38     56.71 o
   2 -22   0      415.62      437.10     51.13 o
   3 -22   0      131.37      104.00     48.63 o
   4 -22   0      121.64      121.89     51.48 o
   5 -22   0      518.65      502.50     57.28 o
   6 -22   0      135.27      132.69     55.34 o
   7 -22   0      187.04      226.87     57.69 o
   8 -22   0      368.31      387.86     73.93 o
   9 -22   0        0.17        3.67     63.63 o
  10 -22   0      300.49      331.86     95.86 o
  11 -22   0      418.97      382.85     62.61 o
   1 -21   0       69.17       49.66     51.12 o
   2 -21   0      134.10       89.88     53.65 o
   3 -21   0      305.25      300.29     54.45 o
   4 -21   0      360.13      331.25     53.32 o
   5 -21   0      703.24      701.22     53.38 o
   6 -21   0     1519.37     1367.14     57.87 o
   7 -21   0      294.64      312.43     58.37 o
   8 -21   0       15.47       26.02     57.75 o
   9 -21   0      163.94      208.93     59.36 o
  10 -21   0      520.71      490.31     86.71 o
  11 -21   0       67.01       58.05     58.25 o
   0 -20   0      968.52      954.74     77.99 o
   1 -20   0      312.61      260.03     50.74 o
   2 -20   0     1253.65     1273.86     78.18 o
   3 -20   0     1539.50     1589.61     92.88 o
   4 -20   0      135.65       87.77     52.33 o
   5 -20   0       82.91       54.59     46.29 o
   6 -20   0      277.59      290.70     66.96 o
   7 -20   0      663.29      653.47     65.07 o
   8 -20   0      856.34      877.54     60.30 o
   9 -20   0      180.94      159.46     57.56 o
  10 -20   0      146.84      130.47     54.85 o
  11 -20   0      707.53      717.81     78.40 o
   1 -19   0     1524.46     1534.01     54.27 o
   2 -19   0      704.87      837.17     51.38 o
   3 -19   0      224.01      221.96     63.25 o
   4 -19   0      395.25      407.22     52.29 o
   5 -19   0      770.15      665.79     53.33 o
   6 -19   0      740.76      751.26     72.48 o
   7 -19   0      237.44      259.39     59.55 o
   8 -19   0      227.13      301.34     56.51 o
   9 -19   0      414.14      379.72     62.21 o
  10 -19   0       44.55       51.98     50.79 o
  11 -19   0       70.61       86.98     56.22 o
  12 -19   0      612.97      623.64     97.77 o
   0 -18   0     2421.56     2187.90     84.31 o
   1 -18   0      383.59      360.61     54.66 o
   2 -18   0      863.86      877.59     51.73 o
   3 -18   0     3128.08     3170.84     99.53 o
   4 -18   0      311.76      289.44     48.47 o
   5 -18   0      190.87      197.59     47.88 o
   6 -18   0      261.94      229.59     52.20 o
   7 -18   0      366.57      339.84     48.32 o
   8 -18   0      749.96      679.95     72.18 o
   9 -18   0      458.66      390.57     57.74 o
  10 -18   0      106.06       80.91     49.85 o
  11 -18   0      245.28      302.66     59.42 o
  12 -18   0      127.19      103.28     58.76 o
   1 -17   0     1041.08     1202.26     54.22 o
   2 -17   0      329.89      246.22     49.84 o
   3 -17   0      172.76      167.08     47.75 o
   4 -17   0      150.60      192.82     51.96 o
   5 -17   0     1935.57     1919.57    158.20 o
   6 -17   0      764.47      927.32    117.72 o
   7 -17   0     1156.38     1003.49     58.20 o
   8 -17   0      589.08      649.87     54.18 o
   9 -17   0       65.07       74.97     46.27 o
  10 -17   0      155.92      105.71     47.38 o
  11 -17   0      282.46      296.13     52.44 o
  12 -17   0      745.40      678.28    157.73 o
  13 -17   0      610.62      508.12     79.46 o
   0 -16   0     2055.90     2118.19     81.04 o
   1 -16   0      792.50      797.67     57.12 o
   2 -16   0     1017.93      975.49     52.27 o
   3 -16   0     2407.00     2307.05    168.15 o
   4 -16   0     2385.88     2338.67    121.57 o
   5 -16   0      321.54      277.24     51.79 o
   6 -16   0     3392.44     3587.66    398.83 o
   7 -16   0     2713.24     2753.52    302.32 o
   8 -16   0     1113.39     1051.31     63.58 o
   9 -16   0      673.87      666.55     48.92 o
  10 -16   0       55.67       22.94     50.16 o
  11 -16   0      193.89      143.28     51.83 o
  12 -16   0      170.60      121.98     56.04 o
  13 -16   0       87.33       77.80     60.53 o
   1 -15   0     5291.24     5446.47     71.22 o
   2 -15   0     3630.78     3718.53    131.08 o
   3 -15   0      460.70      460.32     53.40 o
   4 -15   0      689.39      635.25     52.69 o
   5 -15   0     5929.95     5835.69    484.16 o
   6 -15   0     1361.09     1372.71    124.65 o
   7 -15   0     1428.12     1428.29     83.59 o
   8 -15   0      693.12      826.85     65.98 o
   9 -15   0       20.45       18.31     46.66 o
  10 -15   0       38.49       33.84     50.13 o
  11 -15   0      406.81      408.97     70.15 o
  12 -15   0      168.46      133.68     56.14 o
  13 -15   0       94.50       71.13     60.82 o
   0 -14   0    17518.42    18710.25    141.17 o
   1 -14   0    10148.37    10903.88    123.16 o
   2 -14   0     1500.09     1620.59     88.67 o
   3 -14   0     3574.50     3772.10    169.60 o
   4 -14   0     2189.14     2171.15    163.54 o
   5 -14   0      555.79      633.75     53.43 o
   6 -14   0     4926.19     5337.09    512.41 o
   7 -14   0     2384.35     2455.52    257.55 o
   8 -14   0      821.72      854.45    114.23 o
   9 -14   0      799.97      861.79     65.15 o
  10 -14   0      373.33      321.57     47.36 o
  11 -14   0       20.39       33.97     50.57 o
  12 -14   0      298.69      310.44     65.04 o
  13 -14   0      100.69      111.87     59.31 o
   1 -13   0    11911.71    11473.50    374.50 o
   2 -13   0     6470.58     6581.17    206.53 o
   3 -13   0      298.77      266.55     51.00 o
   4 -13   0     2576.36     2750.70    229.92 o
   5 -13   0     4694.84     4475.08    526.06 o
   6 -13   0     1312.48     1429.18    129.81 o
   7 -13   0      580.44      606.50     77.23 o
   8 -13   0      703.92      795.10     48.39 o
   9 -13   0      515.86      522.68     46.40 o
  10 -13   0      377.26      364.12     47.36 o
  11 -13   0     1137.76     1110.07    109.56 o
  12 -13   0      497.63      539.99     70.84 o
  13 -13   0       74.41       53.02     57.06 o
  14 -13   0       42.63       31.92     64.34 o
   0 -12   0    19577.85    21415.93    161.07 o
   1 -12   0    12925.74    13800.20    234.60 o
   2 -12   0      359.86      478.92     48.98 o
   3 -12   0      316.21      405.13     52.54 o
   4 -12   0     3010.16     3061.89    182.64 o
   5 -12   0     3508.76     3672.55    308.60 o
   6 -12   0     6010.83     6271.94    865.16 o
   7 -12   0     4822.56     4865.16    588.59 o
   8 -12   0      446.86      422.17     44.39 o
   9 -12   0      429.09      461.61     46.86 o
  10 -12   0      370.93      366.90     47.83 o
  11 -12   0        0.58        6.42     50.08 o
  12 -12   0       71.07       83.97     51.83 o
  13 -12   0       70.10       40.60     57.71 o
  14 -12   0       36.61       47.44     65.52 o
   1 -11   0     5383.68     5591.67    121.68 o
   2 -11   0     8553.48     9138.98    280.60 o
   3 -11   0      985.00     1029.37     58.64 o
   4 -11   0     4263.17     4121.17    345.13 o
   5 -11   0     8512.92     8624.14   1110.47 o
   6 -11   0     2006.66     2028.14    278.79 o
   7 -11   0     1962.62     1892.47    272.14 o
   8 -11   0      235.69      212.59     46.02 o
   9 -11   0     1371.82     1423.28    114.75 o
  10 -11   0      583.32      605.29     47.24 o
  11 -11   0     1030.19     1046.18    112.92 o
  12 -11   0      876.26      895.32    106.46 o
  13 -11   0      346.76      301.56     59.39 o
  14 -11   0        7.98       11.98     61.67 o
   0 -10   0    14567.29    14362.18    140.16 o
   1 -10   0     9762.70    10303.99     97.77 o
   2 -10   0     2696.12     2786.35    111.98 o
   3 -10   0      550.56      476.11     62.49 o
   4 -10   0     1020.73     1231.99    114.67 o
   5 -10   0     2960.00     3128.50    268.08 o
   6 -10   0     5615.20     5536.58    592.51 o
   7 -10   0     6477.01     6701.43    427.46 o
   8 -10   0     1018.27     1082.88     65.65 o
   9 -10   0       48.32       50.08     44.48 o
  10 -10   0      714.02      656.62     94.55 o
  11 -10   0      456.01      415.46     49.98 o
  12 -10   0      209.99      201.03     52.18 o
  13 -10   0      375.48      339.00     66.53 o
  14 -10   0      265.44      227.61     59.75 o
   1  -9   0       87.33       77.92     51.36 o
   2  -9   0     1061.62     1114.16     91.21 o
   3  -9   0     1273.69     1346.02     78.61 o
   4  -9   0     1517.02     1505.61    178.10 o
   5  -9   0     2552.22     2421.00    255.77 o
   6  -9   0     6871.19     6884.57    811.13 o
   7  -9   0     3710.64     3887.92    183.79 o
   8  -9   0      148.13      171.06     38.25 o
   9  -9   0      792.22      836.65     52.79 o
  10  -9   0      834.52      789.40     51.39 o
  11  -9   0     1166.09     1266.53     86.92 o
  12  -9   0     1386.19     1509.07    159.47 o
  13  -9   0     1097.07     1071.24     93.45 o
  14  -9   0      176.94      203.97     59.41 o
   0  -8   0    12863.20    14182.52    156.64 o
   1  -8   0    23917.74    24731.28    689.78 o
   2  -8   0     5259.61     5141.00    403.04 o
   3  -8   0     1776.07     2080.39    164.59 o
   4  -8   0     2633.96     2991.75    233.00 o
   5  -8   0     2072.09     1625.43     77.96 o
   6  -8   0     2353.69     2428.22    135.03 o
   7  -8   0     2072.52     2000.87    122.88 o
   8  -8   0     2636.15     2648.53    150.51 o
   9  -8   0      278.15      198.05     38.17 o
  10  -8   0      206.56      208.16     37.14 o
  11  -8   0      493.89      551.30     39.97 o
  12  -8   0      388.93      364.80     43.72 o
  13  -8   0      179.44      145.54     42.88 o
  14  -8   0      435.10      407.28     64.57 o
   1  -7   0     4467.17     4654.97    145.31 o
   2  -7   0      810.05      891.17     92.70 o
   3  -7   0     4256.58     4969.47    214.45 o
   4  -7   0     3631.89     3342.44    196.76 o
   5  -7   0     1878.13     1915.02    178.26 o
   6  -7   0     4562.66     4251.17    214.69 o
   7  -7   0     8625.69     8543.17    407.95 o
   8  -7   0      234.35      292.10     35.95 o
   9  -7   0      466.34      510.35     36.42 o
  10  -7   0       65.36       44.39     37.20 o
  11  -7   0      181.30      157.21     37.77 o
  12  -7   0     1000.33     1004.58     60.35 o
  13  -7   0     1513.29     1512.44     58.60 o
  14  -7   0      414.68      400.95     46.03 o
  15  -7   0       17.49       25.72     56.11 o
   0  -6   0    13919.20    17770.98    154.75 o
   1  -6   0     1499.20     1501.04     93.28 o
   2  -6   0     7697.18     8243.06    766.40 o
   3  -6   0      977.32     1189.26     42.86 o
   4  -6   0       39.01       32.22     38.05 o
   5  -6   0     2398.53     2215.08    113.19 o
   6  -6   0      716.00      704.36     43.18 o
   7  -6   0     2301.42     2178.28    121.87 o
   8  -6   0     2238.21     2247.65    140.24 o
   9  -6   0      605.97      611.10     47.44 o
  10  -6   0      273.29      295.26     34.91 o
  11  -6   0      228.52      213.56     36.29 o
  12  -6   0      261.53      256.86     36.86 o
  13  -6   0       69.45       64.70     41.14 o
  14  -6   0      350.26      359.94     44.29 o
  15  -6   0      156.49      156.22     46.08 o
   1  -5   0     5594.28     5877.33    208.38 o
   2  -5   0     5553.28     5669.65    454.20 o
   3  -5   0     2745.27     3196.87    263.39 o
   4  -5   0     3319.24     3034.79    154.87 o
   5  -5   0      236.82      343.36     35.37 o
   6  -5   0     8069.45     7950.93    310.27 o
   7  -5   0      856.20      786.24     43.36 o
   8  -5   0      749.34      740.50     42.61 o
   9  -5   0      148.25      137.78     36.43 o
  10  -5   0       89.90       63.68     35.56 o
  11  -5   0      643.49      605.73     37.34 o
  12  -5   0     1743.40     1680.23     91.57 o
  13  -5   0     1618.27     1621.08     82.01 o
  14  -5   0      360.27      357.59     41.33 o
  15  -5   0        5.88        9.61     46.12 o
   0  -4   0     4305.98     5994.22    146.77 o
   1  -4   0     7908.50     7039.45    167.28 o
   2  -4   0     5698.43     5851.02    285.29 o
   3  -4   0    10395.44     9946.78    694.11 o
   4  -4   0     4028.44     3662.90    203.87 o
   5  -4   0      562.11      611.83     34.73 o
   6  -4   0    16433.50    14902.75    727.01 o
   7  -4   0     4226.13     4215.70    208.75 o
   8  -4   0     2361.36     2187.75    120.04 o
   9  -4   0      966.76      971.77     49.63 o
  10  -4   0        6.56       14.57     36.53 o
  11  -4   0     1102.37     1135.84     60.75 o
  12  -4   0      313.81      263.65     38.70 o
  13  -4   0      123.69      128.41     38.99 o
  14  -4   0      373.17      337.10     43.78 o
  15  -4   0      149.00      122.53     46.75 o
   1  -3   0     1538.05     1727.10     93.97 o
   2  -3   0     1526.99     1819.15     79.84 o
   3  -3   0      303.16      393.63     39.04 o
   4  -3   0     4179.51     4730.08    262.73 o
   5  -3   0     7122.77     7222.54    401.43 o
   6  -3   0     8695.11     8695.83    453.04 o
   7  -3   0     1378.52     1144.05     63.71 o
   8  -3   0      127.84      137.34     34.37 o
   9  -3   0      282.49      351.87     37.04 o
  10  -3   0      440.53      426.28     35.88 o
  11  -3   0      560.50      591.15     37.78 o
  12  -3   0     2123.52     2104.04     67.41 o
  13  -3   0     1434.26     1389.68     52.62 o
  14  -3   0      238.10      235.03     45.18 o
  15  -3   0        0.36       11.92     52.49 o
   0  -2   0   128938.47   121573.95    582.41 o
   1  -2   0    28791.05    29882.74   2262.53 o
   2  -2   0     1674.11     1792.24    146.22 o
   3  -2   0     1346.68     1371.52     69.83 o
   4  -2   0     1257.18     1732.63     97.94 o
   5  -2   0     6688.26     6089.76    319.82 o
   6  -2   0    26419.89    25533.27   1327.00 o
   7  -2   0     4683.89     4676.53    264.35 o
   8  -2   0     4140.08     3973.34    210.01 o
   9  -2   0     1299.00     1388.32     64.46 o
  10  -2   0       35.74       82.65     36.87 o
  11  -2   0      328.20      354.32     38.82 o
  12  -2   0      561.09      588.92     38.18 o
  13  -2   0      343.20      309.48     38.39 o
  14  -2   0      209.42      187.29     48.50 o
  15  -2   0        3.15        3.35     55.19 o
   1  -1   0    52718.02    50083.80   2608.92 o
   2  -1   0     4577.10     4124.76    213.41 o
   3  -1   0     2166.97     1780.57    117.10 o
   4  -1   0     7498.90     7943.89    431.96 o
   5  -1   0    25141.99    24005.43   1240.30 o
   6  -1   0     4469.33     4294.01    211.40 o
   7  -1   0      366.25      394.56     34.87 o
   8  -1   0      718.95      753.93     39.96 o
   9  -1   0       43.33       35.35     34.87 o
  10  -1   0      412.31      396.23     37.71 o
  11  -1   0     1435.85     1466.54     83.32 o
  12  -1   0     1768.56     1763.10     59.16 o
  13  -1   0      262.70      294.96     46.13 o
  14  -1   0       83.92       79.44     51.21 o
  15  -1   0      105.70       89.66     54.24 o
   1   0   0    77574.70    70134.33   2686.62 o
   2   0   0      238.90      532.43     38.24 o
   3   0   0        8.33      129.44     47.84 o
   4   0   0      330.89      183.62     33.83 o
   5   0   0     7192.95     7174.35    394.68 o
   6   0   0    13360.22    11956.68    606.09 o
   7   0   0     4740.96     4429.92    212.45 o
   8   0   0      515.37      554.09     39.71 o
   9   0   0      395.53      343.46     36.50 o
  10   0   0      205.48      192.52     33.97 o
  11   0   0      112.97      104.52     38.17 o
  12   0   0     1653.21     1516.43     55.42 o
  13   0   0      455.59      376.75     44.70 o
  14   0   0       19.80       43.80     48.48 o
  15   0   0       76.59       78.39     56.02 o
   1   1   0    52292.89    50094.56   2562.81 o
   2   1   0     5182.39     4495.27    217.27 o
   3   1   0     2180.91     1784.46    119.86 o
   4   1   0     7725.56     8230.13    401.51 o
   5   1   0    24511.34    23593.09   1159.56 o
   6   1   0     4431.79     4251.64    190.43 o
   7   1   0      418.26      457.90     35.08 o
   8   1   0      757.51      794.54     48.36 o
   9   1   0       42.13       43.33     35.80 o
  10   1   0      445.06      411.06     37.72 o
  11   1   0     1548.54     1569.86     53.33 o
  12   1   0     1739.30     1707.73     62.35 o
  13   1   0      270.45      292.35     42.53 o
  14   1   0       72.13       73.69     50.58 o
  15   1   0      117.23      147.47     54.44 o
   0   2   0   126483.52   123796.77    584.45 o
   1   2   0    28982.58    29662.37   1881.33 o
   2   2   0     1893.84     1958.42    122.96 o
   3   2   0     1418.43     1497.33    106.01 o
   4   2   0     1187.71     1652.06     87.38 o
   5   2   0     7111.57     6490.48    338.81 o
   6   2   0    27223.97    26045.78   1166.01 o
   7   2   0     5080.97     5045.61    222.74 o
   8   2   0     4256.38     3999.59    197.33 o
   9   2   0     1279.82     1353.87     78.21 o
  10   2   0       19.96       47.61     38.69 o
  11   2   0      337.55      328.06     41.96 o
  12   2   0      594.50      607.96     44.68 o
  13   2   0      318.09      307.32     43.69 o
  14   2   0      206.38      183.77     46.21 o
  15   2   0        0.68        5.43     55.34 o
   1   3   0     1795.10     1848.17     77.76 o
   2   3   0     1134.57     1439.61     58.23 o
   3   3   0      312.06      408.68     40.02 o
   4   3   0     3752.03     4104.47    239.80 o
   5   3   0     7132.80     7401.51    526.33 o
   6   3   0     8770.77     8696.43    650.08 o
   7   3   0     1307.75     1081.24     41.86 o
   8   3   0      168.27      190.87     41.07 o
   9   3   0      296.47      358.34     42.91 o
  10   3   0      352.87      323.84     41.50 o
  11   3   0      685.66      720.91     52.70 o
  12   3   0     2190.68     2158.91     70.35 o
  13   3   0     1360.98     1296.65     76.03 o
  14   3   0      244.40      258.28     51.45 o
  15   3   0        0.28        5.71     55.50 o
   0   4   0     5289.56     6587.38    136.38 o
   1   4   0     7283.11     6566.99    346.36 o
   2   4   0     5220.43     5476.05    256.06 o
   3   4   0    11008.21    10838.07    693.03 o
   4   4   0     4275.91     3938.16    337.88 o
   5   4   0      449.20      498.40     38.61 o
   6   4   0    16792.62    15291.12   1141.55 o
   7   4   0     4005.87     4017.32    242.47 o
   8   4   0     2708.68     2505.76    155.71 o
   9   4   0      938.30      961.88     75.99 o
  10   4   0        2.40        8.90     40.06 o
  11   4   0     1166.26     1193.82     82.39 o
  12   4   0      363.32      327.48     43.34 o
  13   4   0      118.12      100.10     42.95 o
  14   4   0      376.23      340.20     47.37 o
  15   4   0      161.49      105.42     51.25 o
   1   5   0     6044.19     6215.37    279.73 o
   2   5   0     5653.20     5391.12    310.96 o
   3   5   0     2749.39     3283.87    249.57 o
   4   5   0     3032.89     2810.56    140.00 o
   5   5   0      274.85      262.22     39.13 o
   6   5   0     7722.38     7758.27    573.45 o
   7   5   0      822.00      852.22     44.66 o
   8   5   0      688.25      655.34     50.15 o
   9   5   0      130.71      118.31     39.61 o
  10   5   0      118.37      111.33     39.15 o
  11   5   0      586.86      518.66     45.44 o
  12   5   0     1641.07     1574.28    105.72 o
  13   5   0     1617.93     1610.75     82.19 o
  14   5   0      324.23      319.38     49.58 o
  15   5   0        3.92       18.61     52.60 o
   0   6   0    14975.01    19110.68    158.75 o
   1   6   0     1643.47     1886.41     63.65 o
   2   6   0     8231.58     8671.41    562.35 o
   3   6   0     1212.41     1381.67     60.06 o
   4   6   0       39.36       26.90     34.28 o
   5   6   0     2404.19     2293.41    185.99 o
   6   6   0      622.91      618.61     46.53 o
   7   6   0     2291.01     2059.94    129.71 o
   8   6   0     2155.74     2198.97    141.94 o
   9   6   0      641.21      629.31     40.82 o
  10   6   0      235.82      246.16     42.08 o
  11   6   0      263.98      251.53     41.95 o
  12   6   0      247.00      264.30     43.99 o
  13   6   0       76.42       72.01     47.14 o
  14   6   0      400.48      387.01     47.34 o
  15   6   0      173.79      149.26     54.19 o
   1   7   0     4404.62     4665.08     77.35 o
   2   7   0      785.85      892.61     56.29 o
   3   7   0     4141.30     4771.24    281.91 o
   4   7   0     3611.29     3376.09    199.32 o
   5   7   0     2079.71     2073.09     65.37 o
   6   7   0     4536.53     4206.07    221.02 o
   7   7   0     8553.94     8450.33    489.99 o
   8   7   0      177.35      204.72     40.41 o
   9   7   0      433.69      492.76     39.55 o
  10   7   0       74.19       71.48     39.23 o
  11   7   0      182.70      145.45     39.85 o
  12   7   0      885.21      907.34     48.54 o
  13   7   0     1539.48     1547.82     98.80 o
  14   7   0      367.04      363.00     50.15 o
  15   7   0       16.78       36.87     56.91 o
   0   8   0    11699.18    12859.89    149.16 o
   1   8   0    23231.67    24604.79    350.17 o
   2   8   0     4887.06     4636.06    171.85 o
   3   8   0     1781.42     2025.27     76.61 o
   4   8   0     2580.63     2829.85    147.80 o
   5   8   0     2329.35     1857.27     78.17 o
   6   8   0     2647.21     2778.96    179.64 o
   7   8   0     2166.54     2091.53    178.65 o
   8   8   0     2739.26     2685.84    165.58 o
   9   8   0      360.81      281.49     40.55 o
  10   8   0      198.17      168.70     41.23 o
  11   8   0      610.49      683.07     44.88 o
  12   8   0      410.18      378.43     47.82 o
  13   8   0      167.41      154.48     49.40 o
  14   8   0      520.69      469.94     50.85 o
   1   9   0       98.91       87.20     48.25 o
   2   9   0      966.34     1089.59     45.87 o
   3   9   0     1194.49     1235.50     57.28 o
   4   9   0     1358.75     1407.50    103.34 o
   5   9   0     2534.53     2471.08    146.13 o
   6   9   0     6561.39     6268.54    426.16 o
   7   9   0     3640.80     3886.86    297.34 o
   8   9   0      128.25      131.42     40.03 o
   9   9   0      819.37      807.21     58.94 o
  10   9   0      819.41      809.42     42.79 o
  11   9   0     1165.76     1224.23     67.34 o
  12   9   0     1377.63     1451.26    117.87 o
  13   9   0     1093.36     1073.73     53.03 o
  14   9   0      163.09      138.59     56.38 o
   0  10   0    13900.34    13567.93    135.22 o
   1  10   0     9293.98    10223.67     97.07 o
   2  10   0     2664.02     2634.29    133.47 o
   3  10   0      521.04      452.88     40.97 o
   4  10   0      968.75     1107.81    108.53 o
   5  10   0     2919.98     3025.12    200.79 o
   6  10   0     5759.91     5370.62    335.91 o
   7  10   0     6487.94     6224.43    307.91 o
   8  10   0     1035.92     1046.28     75.67 o
   9  10   0       57.92       61.71     42.72 o
  10  10   0      673.86      597.79     42.58 o
  11  10   0      403.91      366.19     43.72 o
  12  10   0      190.12      194.99     49.09 o
  13  10   0      377.44      357.73     52.40 o
  14  10   0      334.64      344.87     54.55 o
   1  11   0     5622.56     6038.66    121.46 o
   2  11   0     8784.22     9345.81    426.37 o
   3  11   0     1012.28     1013.38     39.52 o
   4  11   0     4206.03     4106.96    218.49 o
   5  11   0     8727.92     8778.63    584.02 o
   6  11   0     1933.91     2012.81    131.30 o
   7  11   0     1908.11     1754.09     98.43 o
   8  11   0      235.01      217.67     41.39 o
   9  11   0     1386.11     1380.25     96.87 o
  10  11   0      574.48      588.82     42.71 o
  11  11   0     1011.37     1024.71     69.26 o
  12  11   0      824.63      858.89     54.96 o
  13  11   0      345.17      312.87     51.17 o
  14  11   0       14.16        8.56     54.45 o
   0  12   0    19752.92    21371.20    159.84 o
   1  12   0    13092.77    14196.20    543.64 o
   2  12   0      399.69      533.16     49.09 o
   3  12   0      325.40      414.51     47.69 o
   4  12   0     3074.14     3064.86    198.50 o
   5  12   0     3555.50     3601.96    214.93 o
   6  12   0     6296.74     6447.81    311.08 o
   7  12   0     4809.59     4830.13    330.03 o
   8  12   0      487.20      454.03     42.41 o
   9  12   0      407.38      445.79     42.50 o
  10  12   0      405.81      441.51     43.28 o
  11  12   0        7.34       26.52     45.32 o
  12  12   0       48.84       43.88     47.71 o
  13  12   0       67.34       50.14     52.32 o
  14  12   0       37.38       66.35     57.77 o
   1  13   0    12141.77    11764.46    319.93 o
   2  13   0     6598.93     6893.61    133.69 o
   3  13   0      316.17      244.24     51.52 o
   4  13   0     2451.95     2615.85    132.00 o
   5  13   0     4645.87     4408.71    229.19 o
   6  13   0     1267.20     1358.87     89.30 o
   7  13   0      611.46      652.78     43.67 o
   8  13   0      783.89      918.39     62.14 o
   9  13   0      509.38      540.26     42.22 o
  10  13   0      293.81      322.70     40.82 o
  11  13   0     1097.83     1062.61     84.03 o
  12  13   0      477.31      553.70     49.59 o
  13  13   0       71.95       33.52     53.46 o
  14  13   0       49.18       20.84     59.80 o
   0  14   0    16926.51    19380.68    149.82 o
   1  14   0    10159.47    11269.23    130.35 o
   2  14   0     1626.20     1774.40     70.37 o
   3  14   0     3554.05     3720.55    132.72 o
   4  14   0     2290.31     2253.23     83.71 o
   5  14   0      448.22      536.65     50.61 o
   6  14   0     5068.05     5261.08    261.81 o
   7  14   0     2332.74     2276.40    165.26 o
   8  14   0      869.73      824.01     42.77 o
   9  14   0      762.63      783.95     41.83 o
  10  14   0      399.59      345.48     44.82 o
  11  14   0       14.60       35.19     46.01 o
  12  14   0      300.52      296.14     47.99 o
  13  14   0      109.93       86.55     53.12 o
   1  15   0     5723.72     6035.58    120.80 o
   2  15   0     3558.98     3518.75    171.77 o
   3  15   0      455.41      436.77     39.72 o
   4  15   0      712.51      647.36     40.79 o
   5  15   0     6154.71     6112.88    480.31 o
   6  15   0     1252.35     1247.06     67.24 o
   7  15   0     1506.68     1435.38     94.96 o
   8  15   0      816.35      859.81     41.31 o
   9  15   0       12.88       16.69     40.66 o
  10  15   0       59.80       56.70     42.90 o
  11  15   0      441.75      431.39     47.95 o
  12  15   0      197.05      181.49     47.95 o
  13  15   0      127.48      123.39     51.33 o
   0  16   0     2477.33     2526.17     82.35 o
   1  16   0      574.45      619.98     55.45 o
   2  16   0     1171.99     1132.65     42.19 o
   3  16   0     2110.90     2018.21     59.54 o
   4  16   0     2683.68     2746.16    132.61 o
   5  16   0      357.92      291.46     41.04 o
   6  16   0     3491.02     3691.54    208.06 o
   7  16   0     2918.60     2874.67    178.49 o
   8  16   0     1257.53     1162.60     53.07 o
   9  16   0      544.86      552.13     41.01 o
  10  16   0       58.91       74.30     44.87 o
  11  16   0      180.23      156.54     46.22 o
  12  16   0      168.80      150.54     50.63 o
  13  16   0       91.58       86.39     56.11 o
   1  17   0     1157.87     1295.05     53.84 o
   2  17   0      284.99      270.70     41.59 o
   3  17   0      199.17      181.93     39.07 o
   4  17   0       82.99      125.16     40.39 o
   5  17   0     2077.62     2027.46    122.86 o
   6  17   0      783.23      903.17     51.81 o
   7  17   0     1069.24      929.86     61.95 o
   8  17   0      564.25      578.55     41.72 o
   9  17   0       87.72      148.64     41.90 o
  10  17   0      164.20      156.02     44.02 o
  11  17   0      300.41      299.88     45.92 o
  12  17   0      752.34      769.13     54.23 o
  13  17   0      595.94      587.45     58.10 o
   0  18   0     2302.23     2353.77     82.93 o
   1  18   0      265.28      231.30     54.18 o
   2  18   0     1020.12     1043.00     52.13 o
   3  18   0     2791.91     2808.73     66.50 o
   4  18   0      418.06      406.79     41.63 o
   5  18   0      199.30      221.73     38.63 o
   6  18   0      233.95      233.17     39.99 o
   7  18   0      352.54      334.75     37.99 o
   8  18   0      764.66      690.37     41.76 o
   9  18   0      344.82      283.37     43.91 o
  10  18   0       87.11       83.66     42.16 o
  11  18   0      280.05      311.54     50.25 o
  12  18   0      140.17      126.43     52.26 o
   1  19   0     1651.71     1733.21     54.79 o
   2  19   0      652.18      745.65     41.14 o
   3  19   0      267.35      295.44     42.14 o
   4  19   0      356.88      383.80     46.42 o
   5  19   0      875.71      760.75     39.66 o
   6  19   0      887.85      812.83     52.86 o
   7  19   0      204.97      239.80     41.96 o
   8  19   0      184.38      160.98     41.49 o
   9  19   0      390.02      395.36     43.12 o
  10  19   0       36.04       73.66     45.67 o
  11  19   0       60.43       65.79     49.97 o
  12  19   0      595.63      663.06     64.80 o
   0  20   0      844.33      906.23     77.70 o
   1  20   0      396.37      350.28     50.85 o
   2  20   0     1402.15     1346.31     56.50 o
   3  20   0     1356.13     1481.75     87.09 o
   4  20   0      220.09      211.60     40.97 o
   5  20   0       94.82      125.70     40.22 o
   6  20   0      290.26      349.74     41.89 o
   7  20   0      693.46      684.25     51.97 o
   8  20   0      786.52      805.12     45.78 o
   9  20   0      152.21      164.76     43.98 o
  10  20   0      184.15      169.50     46.92 o
  11  20   0      795.05      794.92     60.05 o
   1  21   0       69.06       83.26     52.85 o
   2  21   0      135.78      128.75     40.08 o
   3  21   0      264.40      255.57     40.04 o
   4  21   0      353.43      362.86     42.39 o
   5  21   0      683.72      693.70     41.91 o
   6  21   0     1545.70     1440.24     87.87 o
   7  21   0      260.31      272.27     44.51 o
   8  21   0        7.55        9.51     44.49 o
   9  21   0      162.12      164.34     45.80 o
  10  21   0      537.57      519.13     49.32 o
  11  21   0       67.93       74.33     52.53 o
   0  22   0      944.64      917.85     79.30 o
   1  22   0      633.98      627.05     55.70 o
   2  22   0      380.19      388.38     43.05 o
   3  22   0      106.26      104.53     38.71 o
   4  22   0      135.71      124.56     39.21 o
   5  22   0      650.68      641.38     44.85 o
   6  22   0      209.26      225.09     48.07 o
   7  22   0      191.88      165.38     43.75 o
   8  22   0      350.96      347.71     43.68 o
   9  22   0        3.23       16.37     48.56 o
  10  22   0      346.78      368.29     52.51 o
  11  22   0      471.41      430.38     54.08 o
   1  23   0      895.48      875.93     43.26 o
   2  23   0      331.18      353.80     41.75 o
   3  23   0      464.65      423.27     41.39 o
   4  23   0      565.80      569.08     42.77 o
   5  23   0      367.17      361.20     49.55 o
   6  23   0      480.84      384.29     51.48 o
   7  23   0      154.08      146.90     43.59 o
   8  23   0       50.13       51.37     46.80 o
   9  23   0      156.29      162.94     52.19 o
  10  23   0      307.59      321.21     55.09 o
   0  24   0     2215.84     2198.43     82.50 o
   1  24   0      685.50      676.14     60.40 o
   2  24   0       29.88       64.25     44.51 o
   3  24   0      227.46      181.25     43.08 o
   4  24   0      278.49      329.01     43.56 o
   5  24   0      590.65      638.80     48.51 o
   6  24   0     1138.88     1100.22     86.82 o
   7  24   0      590.36      561.66     47.65 o
   8  24   0      148.06      163.43     50.12 o
   9  24   0       11.98        0.36     50.98 o
   1  25   0      973.51      984.87     68.40 o
   2  25   0     1477.88     1535.39     77.78 o
   3  25   0       74.42       70.40     43.04 o
   4  25   0     1361.78     1230.14     47.92 o
   5  25   0     1254.44     1217.54     50.11 o
   6  25   0      155.27      155.43     51.14 o
   7  25   0       78.96       74.05     46.98 o
   8  25   0      189.43      193.82     53.19 o
   9  25   0      256.47      239.80     56.86 o
   0  26   0     1905.54     2044.62     85.04 o
   1  26   0     1160.48     1184.65     58.59 o
   2  26   0      153.83      194.68     46.11 o
   3  26   0     1009.17     1037.87     53.02 o
   4  26   0      281.48      293.98     49.55 o
   5  26   0      725.08      723.70     48.21 o
   6  26   0      801.11      852.30     78.39 o
   7  26   0      661.91      661.64     75.38 o
   8  26   0      130.44      134.47     53.69 o
   1  27   0     1257.49     1283.86     65.20 o
   2  27   0     1108.16     1113.36     48.95 o
   3  27   0       33.70       52.96     46.12 o
   4  27   0      487.04      495.78     47.99 o
   5  27   0      318.24      322.88     50.79 o
   6  27   0      230.51      203.74     58.02 o
   7  27   0      152.52      142.76     51.31 o
   0  28   0      452.24      461.51     57.89 o
   1  28   0      494.57      468.51     49.44 o
   2  28   0      316.53      330.77     52.70 o
   3  28   0      589.86      552.01     49.01 o
   4  28   0      151.90      141.19     54.03 o
   5  28   0      136.81      142.11     51.58 o
   6  28   0      715.47      711.60     58.45 o
   7  28   0      345.69      289.78     56.43 o
   1  29   0      456.24      418.58     45.11 o
   2  29   0      661.64      610.34     53.08 o
   3  29   0       11.11       37.07     54.38 o
   4  29   0      185.72      170.35     51.65 o
   5  29   0      429.01      358.70     51.54 o
   0  30   0      120.94      125.46     62.85 o
   1  30   0       27.37       52.17     46.58 o
   2  30   0      133.46      101.07     53.75 o
   3  30   0      314.25      246.94     54.32 o
   4  30   0      223.25      215.71     55.74 o
   1  31   0       15.62       10.83     48.82 o
   2  31   0      162.70      109.93     50.34 o
  -2 -31   1      235.26      189.69     69.97 o
  -1 -31   1       26.02       11.80     71.12 o
   0 -31   1       30.94       12.24     66.14 o
   1 -31   1       11.14       14.76     66.17 o
   2 -31   1       75.02       40.22     69.94 o
  -4 -30   1      342.92      312.89     70.79 o
  -3 -30   1      189.94      154.98     65.46 o
  -2 -30   1       85.79       92.55     63.34 o
  -1 -30   1       73.16       76.61     59.78 o
   0 -30   1       41.25       28.29     64.20 o
   1 -30   1       13.85       25.28     64.01 o
   2 -30   1      282.08      247.77     65.09 o
   3 -30   1      234.40      259.22     67.57 o
   4 -30   1      216.96      201.51     68.86 o
  -5 -29   1      216.36      178.79     64.67 o
  -4 -29   1      168.17      107.75     61.56 o
  -3 -29   1      282.75      263.57     67.49 o
  -2 -29   1      635.69      526.75     61.85 o
  -1 -29   1      249.04      225.39     55.61 o
   0 -29   1       63.49       54.67     57.69 o
   1 -29   1      256.89      227.23     62.12 o
   2 -29   1      236.36      195.82     61.18 o
   3 -29   1       85.27       79.30     62.26 o
   4 -29   1      187.95      166.21     67.14 o
   5 -29   1      213.89      236.37     70.99 o
  -7 -28   1      489.48      490.53     66.08 o
  -6 -28   1      306.42      297.61     69.80 o
  -5 -28   1        7.27       25.20     61.56 o
  -4 -28   1      367.10      387.15     63.21 o
  -3 -28   1      507.81      461.90     62.22 o
  -2 -28   1       52.71       32.01     62.09 o
  -1 -28   1      525.29      490.14     58.33 o
   0 -28   1      162.49      187.16     57.56 o
   1 -28   1      174.64      133.16     60.12 o
   2 -28   1      822.43      760.44     59.64 o
   3 -28   1      379.55      365.99     58.92 o
   4 -28   1       54.64       29.66     64.35 o
   5 -28   1       48.55       46.99     61.03 o
   6 -28   1      124.50      126.38     69.86 o
  -7 -27   1      118.53      144.52     60.03 o
  -6 -27   1      376.81      343.23     64.83 o
  -5 -27   1      520.59      501.21     64.32 o
  -4 -27   1      355.63      352.40     61.33 o
  -3 -27   1      285.74      303.31     61.50 o
  -2 -27   1      712.00      688.15     61.00 o
  -1 -27   1      966.98     1083.40     62.84 o
   0 -27   1      556.71      551.42     54.55 o
   1 -27   1     1150.20     1033.88     58.23 o
   2 -27   1      543.91      546.17     61.08 o
   3 -27   1       55.05       33.80     60.94 o
   4 -27   1      187.88      147.75     58.16 o
   5 -27   1       25.77       21.75     58.54 o
   6 -27   1       27.95       41.88     65.46 o
   7 -27   1       72.88       58.01     69.90 o
  -8 -26   1      106.83      108.79     66.71 o
  -7 -26   1      519.06      485.17     67.05 o
  -6 -26   1      664.29      711.05     62.88 o
  -5 -26   1        1.51        3.99     57.27 o
  -4 -26   1      426.01      426.05     60.91 o
  -3 -26   1      591.89      631.18     57.22 o
  -2 -26   1      201.91      190.03     58.15 o
  -1 -26   1     1179.50     1137.79     61.69 o
   0 -26   1     1048.91      962.17     56.05 o
   1 -26   1       75.29       52.68     52.75 o
   2 -26   1      443.27      402.56     64.53 o
   3 -26   1      584.58      544.63     60.71 o
   4 -26   1      867.66      860.72     64.07 o
   5 -26   1      885.16      923.36     63.67 o
   6 -26   1      260.89      250.65     63.06 o
   7 -26   1      209.76      213.76     69.40 o
   8 -26   1        2.36        0.47     71.48 o
  -9 -25   1      134.22      110.48     71.98 o
  -8 -25   1      201.46      126.82     65.04 o
  -7 -25   1       42.41       46.86     62.68 o
  -6 -25   1      731.77      728.23     63.12 o
  -5 -25   1     1972.01     2059.72     65.67 o
  -4 -25   1     1462.66     1328.77     59.69 o
  -3 -25   1       96.45      116.44     57.97 o
  -2 -25   1     1101.31     1041.88     59.88 o
  -1 -25   1      390.30      408.86     54.63 o
   0 -25   1      596.37      709.84     53.48 o
   1 -25   1     1569.49     1453.38     56.87 o
   2 -25   1      779.44      722.17     58.60 o
   3 -25   1      331.46      279.68     52.94 o
   4 -25   1      273.88      255.56     58.33 o
   5 -25   1      407.36      365.52     62.16 o
   6 -25   1      145.92      182.40     62.93 o
   7 -25   1       79.66      101.39     68.82 o
   8 -25   1      385.73      388.81     73.66 o
   9 -25   1      455.46      483.03     68.83 o
 -10 -24   1      442.44      437.94     74.41 o
  -9 -24   1      126.01      172.11     90.41 o
  -8 -24   1       59.27       53.11     62.45 o
  -7 -24   1      826.38      800.80     84.31 o
  -6 -24   1      701.28      631.94     64.02 o
  -5 -24   1       95.27       96.15     58.20 o
  -4 -24   1      219.83      231.67     52.15 o
  -3 -24   1      224.52      204.73     52.34 o
  -2 -24   1      804.21      731.22     57.75 o
  -1 -24   1     1986.34     2017.36     60.83 o
   0 -24   1      992.78     1022.38     58.03 o
   1 -24   1      306.14      297.29     52.89 o
   2 -24   1     1038.78      925.23     54.09 o
   3 -24   1      253.25      272.24     57.91 o
   4 -24   1     1211.98     1120.36     60.64 o
   5 -24   1      841.84      800.42     59.05 o
   6 -24   1      725.64      708.54     58.66 o
   7 -24   1      689.92      615.12     61.01 o
   8 -24   1      135.02      180.05     70.08 o
   9 -24   1      138.64       90.41     71.69 o
 -10 -23   1      172.75      177.68     67.72 o
  -9 -23   1       28.75       35.15     87.43 o
  -8 -23   1        2.87        1.89     73.64 o
  -7 -23   1      163.47      243.13     71.97 o
  -6 -23   1      250.36      235.02     60.13 o
  -5 -23   1      596.09      555.35     56.25 o
  -4 -23   1      634.96      652.76     53.31 o
  -3 -23   1       77.89       94.93     51.30 o
  -2 -23   1       57.09       44.21     50.24 o
  -1 -23   1      183.03      184.17     52.09 o
   0 -23   1      966.40     1081.95     61.31 o
   1 -23   1      933.28      875.12     51.18 o
   2 -23   1     1037.02     1085.01     51.59 o
   3 -23   1     1775.72     1654.91     58.59 o
   4 -23   1      282.29      308.00     55.39 o
   5 -23   1      611.87      595.46     57.02 o
   6 -23   1      911.49      834.02     59.17 o
   7 -23   1       14.46       40.52     57.81 o
   8 -23   1      260.14      320.24     61.19 o
   9 -23   1      202.56      215.04     69.59 o
  10 -23   1      144.49      170.35     59.26 o
 -11 -22   1       28.52       15.09     56.13 o
 -10 -22   1      203.38      189.36     63.88 o
  -9 -22   1       15.91       34.87     60.43 o
  -8 -22   1       68.93       52.65     75.16 o
  -7 -22   1      110.36      121.13     72.84 o
  -6 -22   1       27.45       55.84     78.21 o
  -5 -22   1      121.30      144.37     52.33 o
  -4 -22   1      377.08      460.70     57.57 o
  -3 -22   1       85.41      105.77     58.67 o
  -2 -22   1      332.84      279.07     55.32 o
  -1 -22   1      225.62      260.30     52.40 o
   0 -22   1      563.54      509.14     51.79 o
   1 -22   1     2214.45     2202.21    102.00 o
   2 -22   1     1086.19     1133.87     52.12 o
   3 -22   1      340.99      270.78     48.53 o
   4 -22   1     2261.77     2406.24     58.71 o
   5 -22   1      322.70      365.84     54.30 o
   6 -22   1      186.36      208.77     55.54 o
   7 -22   1      686.94      715.37     80.75 o
   8 -22   1      428.53      449.99     61.69 o
   9 -22   1       70.91       71.35     62.74 o
  10 -22   1      492.33      513.30     62.00 o
 -11 -21   1      181.43      140.79     58.71 o
 -10 -21   1      102.77      113.70     63.51 o
  -9 -21   1       50.36       57.56     58.48 o
  -8 -21   1      249.14      282.94     57.48 o
  -7 -21   1       54.54       40.06     55.34 o
  -6 -21   1       50.95        9.80     73.49 o
  -5 -21   1      276.32      227.10     50.10 o
  -4 -21   1      228.50      211.40     49.68 o
  -3 -21   1      809.25      872.76     56.16 o
  -2 -21   1      439.76      526.10     52.37 o
  -1 -21   1      258.58      291.61     56.43 o
   0 -21   1      445.47      465.27     52.19 o
   1 -21   1     1725.50     1676.44     54.64 o
   2 -21   1      253.18      213.75     54.71 o
   3 -21   1      657.95      636.18     54.45 o
   4 -21   1       99.01      114.27     50.47 o
   5 -21   1      899.12      950.74     58.10 o
   6 -21   1     2870.20     2945.10     64.85 o
   7 -21   1      373.99      348.06     57.95 o
   8 -21   1       48.90       69.20     57.05 o
   9 -21   1      225.61      294.07     63.70 o
  10 -21   1      150.78      127.51     57.63 o
  11 -21   1       34.54       39.59     60.95 o
 -12 -20   1      161.77      139.42     59.87 o
 -11 -20   1       91.86      112.53     57.14 o
 -10 -20   1        5.19        0.61     50.37 o
  -9 -20   1      102.16       96.80     57.93 o
  -8 -20   1      129.38      121.24     56.40 o
  -7 -20   1        8.21        7.87     49.06 o
  -6 -20   1      105.62      148.29     52.40 o
  -5 -20   1      258.11      204.59     49.16 o
  -4 -20   1      181.76      214.34     50.02 o
  -3 -20   1      117.46      106.89     49.77 o
  -2 -20   1     1537.76     1546.15     60.20 o
  -1 -20   1       10.77        3.60     54.67 o
   0 -20   1      226.76      252.18     50.34 o
   1 -20   1      823.76      843.12     52.38 o
   2 -20   1      772.79      844.67     54.97 o
   3 -20   1     1693.39     1753.90    100.72 o
   4 -20   1      433.40      472.03     54.75 o
   5 -20   1      196.90      201.99     52.85 o
   6 -20   1      466.87      487.05     55.10 o
   7 -20   1     1468.76     1410.99     61.79 o
   8 -20   1      882.77      889.63     85.04 o
   9 -20   1      200.19      190.81     57.57 o
  10 -20   1      352.25      379.59     54.46 o
  11 -20   1      329.73      346.97     72.58 o
 -12 -19   1       34.14       13.12     59.40 o
 -11 -19   1       36.84       34.21     51.73 o
 -10 -19   1       47.13       50.91     52.59 o
  -9 -19   1      438.81      395.25     56.03 o
  -8 -19   1      772.10      768.69     56.00 o
  -7 -19   1       10.15       15.40     47.19 o
  -6 -19   1      189.35      204.46     50.10 o
  -5 -19   1       64.36       52.11     51.61 o
  -4 -19   1       85.84      107.78     50.19 o
  -3 -19   1     1182.09     1130.21     54.02 o
  -2 -19   1     2029.45     2025.44     97.86 o
  -1 -19   1     1182.40     1124.05     54.55 o
   0 -19   1      254.24      181.97     50.04 o
   1 -19   1      693.18      622.88     50.56 o
   2 -19   1      616.85      668.54     51.73 o
   3 -19   1      718.74      836.72     56.13 o
   4 -19   1      532.74      537.56     52.75 o
   5 -19   1      347.46      331.76     50.82 o
   6 -19   1     1775.32     1833.11     58.49 o
   7 -19   1      241.00      220.35     55.55 o
   8 -19   1        9.24       14.69     59.55 o
   9 -19   1      307.41      316.45     51.66 o
  10 -19   1       80.19       67.16     55.96 o
  11 -19   1      107.42       93.02     69.93 o
  12 -19   1      270.49      288.71     64.08 o
 -12 -18   1      274.87      197.49     58.36 o
 -11 -18   1      264.05      280.39     53.13 o
 -10 -18   1      232.97      189.77     46.35 o
  -9 -18   1      356.39      366.03     53.85 o
  -8 -18   1       48.53       79.33     48.73 o
  -7 -18   1     1017.62      996.80    121.20 o
  -6 -18   1     1434.51     1436.27    130.68 o
  -5 -18   1      114.31      115.28     51.83 o
  -4 -18   1     1337.92     1311.21     79.88 o
  -3 -18   1     2065.35     2105.49    143.50 o
  -2 -18   1        5.30       15.59     49.72 o
  -1 -18   1      634.24      727.04     59.02 o
   0 -18   1     2384.48     2507.94     59.11 o
   1 -18   1     1564.47     1621.42     54.27 o
   2 -18   1      636.14      622.14     52.21 o
   3 -18   1     1431.93     1388.83     57.16 o
   4 -18   1       58.64       99.93     50.58 o
   5 -18   1      231.41      255.84     69.64 o
   6 -18   1      228.63      191.31     53.80 o
   7 -18   1     2341.25     2468.05     62.27 o
   8 -18   1     1288.37     1445.30    127.41 o
   9 -18   1      332.11      332.42     51.47 o
  10 -18   1      155.90      143.23     54.27 o
  11 -18   1      195.07      171.05     56.33 o
  12 -18   1       61.90       70.26     64.66 o
 -13 -17   1      336.66      279.41     58.44 o
 -12 -17   1      365.83      336.97     57.78 o
 -11 -17   1      101.57       96.66     51.36 o
 -10 -17   1        3.42       25.13     51.08 o
  -9 -17   1      246.79      280.21     69.82 o
  -8 -17   1     1807.05     1831.89    211.36 o
  -7 -17   1      421.32      385.87     56.21 o
  -6 -17   1      332.22      315.47     48.72 o
  -5 -17   1     2935.98     2985.77    314.48 o
  -4 -17   1        0.54        8.50     48.94 o
  -3 -17   1      999.85     1009.84     58.65 o
  -2 -17   1     2177.35     2150.85     75.27 o
  -1 -17   1      454.87      460.71     51.89 o
   0 -17   1      555.88      516.44     51.49 o
   1 -17   1      928.07      944.87     52.70 o
   2 -17   1      441.69      514.80     57.59 o
   3 -17   1     1181.80     1284.84     59.98 o
   4 -17   1      813.82      789.90     53.65 o
   5 -17   1      177.26      178.14     68.41 o
   6 -17   1      952.17      941.98     56.12 o
   7 -17   1      177.07      125.46     52.95 o
   8 -17   1       16.23       20.41     56.41 o
   9 -17   1      379.85      318.06     55.35 o
  10 -17   1       30.46        7.49     53.53 o
  11 -17   1      154.10      159.99     56.28 o
  12 -17   1      521.52      416.09     64.38 o
 -13 -16   1      393.67      301.01     59.87 o
 -12 -16   1      491.29      469.31     54.18 o
 -11 -16   1      897.09      846.76    112.96 o
 -10 -16   1      127.00      123.80     45.25 o
  -9 -16   1      210.97      238.73     78.90 o
  -8 -16   1       29.72       49.46     50.16 o
  -7 -16   1      883.24      892.61     70.99 o
  -6 -16   1     1439.23     1400.38    100.87 o
  -5 -16   1       11.69       24.97     49.58 o
  -4 -16   1     3130.02     3168.86    166.08 o
  -3 -16   1     4976.31     5105.25    245.96 o
  -2 -16   1      100.51       85.47     51.84 o
  -1 -16   1     1519.08     1489.43     53.80 o
   0 -16   1     1706.62     1564.35     55.76 o
   1 -16   1     1162.67     1162.81     53.39 o
   2 -16   1     1532.32     1548.25     72.55 o
   3 -16   1      343.93      364.63     50.46 o
   4 -16   1      246.49      316.53     51.87 o
   5 -16   1      953.19      927.73     55.32 o
   6 -16   1     2337.25     2653.60    253.48 o
   7 -16   1     4061.41     4384.55    361.90 o
   8 -16   1      668.27      661.89     59.13 o
   9 -16   1      537.58      538.30     57.18 o
  10 -16   1        9.96       20.47     51.71 o
  11 -16   1      156.29      158.00     56.08 o
  12 -16   1       30.36       10.84     60.10 o
  13 -16   1      177.87      153.73     64.90 o
 -13 -15   1       69.00       72.09     59.36 o
 -12 -15   1      614.81      572.61     83.75 o
 -11 -15   1      423.37      497.56     86.89 o
 -10 -15   1      344.54      413.22     54.81 o
  -9 -15   1      271.28      308.08     42.94 o
  -8 -15   1     1647.08     1656.91    103.37 o
  -7 -15   1     1240.53     1258.52     81.12 o
  -6 -15   1     2762.92     2893.95    239.54 o
  -5 -15   1     6733.48     6350.66    598.03 o
  -4 -15   1     1379.08     1534.32     82.64 o
  -3 -15   1     3133.64     3083.69    267.97 o
  -2 -15   1     2619.45     2627.09     75.92 o
  -1 -15   1       11.22       29.74     57.71 o
   0 -15   1     1003.45     1004.07     53.40 o
   1 -15   1     6827.66     7634.34     84.82 o
   2 -15   1     1142.34     1312.85     55.85 o
   3 -15   1     2488.76     2478.28     77.23 o
   4 -15   1      266.95      270.62     47.08 o
   5 -15   1      104.18      112.30     50.72 o
   6 -15   1      324.35      367.09     51.89 o
   7 -15   1      689.21      821.35    108.68 o
   8 -15   1       76.76      134.57     50.75 o
   9 -15   1       10.28        5.70     49.56 o
  10 -15   1      190.64      157.22     52.73 o
  11 -15   1      255.22      218.97     53.35 o
  12 -15   1      102.19       90.80     58.17 o
  13 -15   1      160.08      128.09     62.37 o
 -13 -14   1      427.09      305.42     56.90 o
 -12 -14   1      565.82      481.66     60.74 o
 -11 -14   1      115.81      121.39     49.00 o
 -10 -14   1     1065.02     1064.32     92.62 o
  -9 -14   1      892.76      807.98     50.05 o
  -8 -14   1      240.05      221.84     49.99 o
  -7 -14   1     2920.87     3013.64    372.65 o
  -6 -14   1     2679.88     2619.07    327.34 o
  -5 -14   1     1206.11     1152.98     83.88 o
  -4 -14   1     4479.16     4634.40    220.51 o
  -3 -14   1     3701.57     3645.16    197.93 o
  -2 -14   1      402.57      444.98     48.73 o
  -1 -14   1     5606.99     5796.45    186.45 o
   0 -14   1    12651.51    12868.21    366.44 o
   1 -14   1     3493.65     3732.79     61.78 o
   2 -14   1     3402.04     3427.42     62.67 o
   3 -14   1     1322.55     1452.92     86.24 o
   4 -14   1      410.73      321.76     50.24 o
   5 -14   1     3366.59     3426.65    183.69 o
   6 -14   1     2661.25     2645.21    212.34 o
   7 -14   1      987.56      942.81     95.24 o
   8 -14   1     1335.69     1409.89    107.88 o
   9 -14   1      619.45      628.32     51.03 o
  10 -14   1       50.28       45.73     53.22 o
  11 -14   1      435.02      486.14     58.60 o
  12 -14   1      172.92      159.53     57.20 o
  13 -14   1      267.99      206.85     60.61 o
 -14 -13   1       38.17       17.53     59.52 o
 -13 -13   1       71.27       42.38     52.12 o
 -12 -13   1     1510.87     1428.63    136.93 o
 -11 -13   1     2404.96     2387.09    260.07 o
 -10 -13   1      496.60      511.09     61.94 o
  -9 -13   1      483.76      433.02     40.04 o
  -8 -13   1     1176.72     1239.15    117.35 o
  -7 -13   1      752.77      778.30    103.23 o
  -6 -13   1     5663.53     5810.20    640.11 o
  -5 -13   1    13310.50    13426.86   1599.79 o
  -4 -13   1     3713.05     3654.44    279.48 o
  -3 -13   1     2555.37     2421.64    156.68 o
  -2 -13   1     2758.57     3052.46    108.46 o
  -1 -13   1     1092.78     1274.79     52.28 o
   0 -13   1     7372.46     7505.02     70.33 o
   1 -13   1    11878.30    12831.68    120.77 o
   2 -13   1     2898.61     3126.50    148.98 o
   3 -13   1      847.81      948.73     55.77 o
   4 -13   1     1330.17     1506.58    115.18 o
   5 -13   1     1384.53     1408.87    107.33 o
   6 -13   1     1730.90     1844.07    209.22 o
   7 -13   1      686.52      737.24     76.51 o
   8 -13   1       97.59      130.10     46.34 o
   9 -13   1      387.17      364.46     47.18 o
  10 -13   1      260.02      271.01     54.93 o
  11 -13   1       89.29       92.47     53.47 o
  12 -13   1       58.44       77.33     54.81 o
  13 -13   1      145.29      155.04     60.04 o
 -14 -12   1      118.77      112.32     61.26 o
 -13 -12   1      138.77       92.45     52.96 o
 -12 -12   1       18.47        4.57     51.55 o
 -11 -12   1      373.83      419.23     51.86 o
 -10 -12   1      867.75      752.09     62.43 o
  -9 -12   1     1701.19     1540.36    120.64 o
  -8 -12   1      630.87      787.46     95.02 o
  -7 -12   1     3717.72     3845.33    407.51 o
  -6 -12   1     3986.71     4180.13    596.14 o
  -5 -12   1      636.55      757.28    103.81 o
  -4 -12   1     3283.22     3458.56    164.16 o
  -3 -12   1      198.03      210.27     47.20 o
  -2 -12   1      465.69      485.55     49.50 o
  -1 -12   1     9831.96    10268.54    266.44 o
   0 -12   1     7738.60     7575.13     80.51 o
   1 -12   1     8082.01     7816.92    120.66 o
   2 -12   1      633.89      589.71     50.23 o
   3 -12   1      868.05      830.93     53.53 o
   4 -12   1     2702.67     2689.74    133.19 o
   5 -12   1     4915.73     4962.12    521.23 o
   6 -12   1     2871.93     2854.04    379.55 o
   7 -12   1     1886.60     1829.57     91.40 o
   8 -12   1      495.38      501.29     55.17 o
   9 -12   1      259.89      306.16     47.31 o
  10 -12   1      109.29      127.94     50.07 o
  11 -12   1      419.19      523.56     73.46 o
  12 -12   1       35.82       38.14     53.05 o
  13 -12   1       73.65       27.76     57.99 o
  14 -12   1       57.10       43.50     62.10 o
 -14 -11   1       85.15      119.51     57.59 o
 -13 -11   1      125.79      138.36     54.89 o
 -12 -11   1     1071.56      966.09     81.54 o
 -11 -11   1     1795.91     1704.97    116.64 o
 -10 -11   1      667.79      687.39     37.26 o
  -9 -11   1      195.43      210.16     38.37 o
  -8 -11   1       97.79       81.28     34.32 o
  -7 -11   1     1305.94     1134.42    103.80 o
  -6 -11   1     6887.72     6833.19    669.16 o
  -5 -11   1    12234.05    13200.73    956.63 o
  -4 -11   1     8776.28     9001.22    539.06 o
  -3 -11   1      188.24      224.89     50.69 o
  -2 -11   1     1209.23     1121.92     78.50 o
  -1 -11   1     8282.88     8808.07    319.20 o
   0 -11   1    18262.77    20252.98    137.65 o
   1 -11   1    14482.68    14529.19     91.42 o
   2 -11   1     3569.23     3472.79     61.26 o
   3 -11   1      511.63      487.14     52.58 o
   4 -11   1      935.40     1010.35     57.84 o
   5 -11   1     2305.92     2211.28    260.53 o
   6 -11   1     2565.28     2538.44    240.59 o
   7 -11   1     1393.22     1457.70     86.66 o
   8 -11   1      292.08      241.34     45.15 o
   9 -11   1      683.91      749.03     49.90 o
  10 -11   1       82.35       75.42     50.68 o
  11 -11   1      151.95      121.82     53.57 o
  12 -11   1     1174.97     1129.83    119.61 o
  13 -11   1      443.43      375.58     57.75 o
  14 -11   1       80.41       82.18     59.20 o
 -14 -10   1       61.08       50.49     57.86 o
 -13 -10   1      123.33       99.17     42.29 o
 -12 -10   1      135.98      116.57     41.56 o
 -11 -10   1      447.77      399.64     39.38 o
 -10 -10   1      286.33      264.14     36.06 o
  -9 -10   1     1234.27     1272.90     81.78 o
  -8 -10   1       14.58       20.28     33.84 o
  -7 -10   1     1446.49     1250.68    114.05 o
  -6 -10   1      837.81      764.52     75.10 o
  -5 -10   1      556.20      488.76     40.93 o
  -4 -10   1      385.47      561.31    108.39 o
  -3 -10   1      203.22      362.33     52.58 o
  -2 -10   1     6776.57     6580.91    499.92 o
  -1 -10   1    10635.91    11885.52    201.48 o
   0 -10   1    11280.45    11574.46    159.07 o
   1 -10   1    16270.01    17546.78    164.96 o
   2 -10   1     1162.11     1175.23     73.67 o
   3 -10   1      875.82      988.76     56.12 o
   4 -10   1     3051.26     3026.83    187.36 o
   5 -10   1     3334.56     3590.59    348.72 o
   6 -10   1     3875.76     3738.85    397.78 o
   7 -10   1     2864.36     2785.85    176.99 o
   8 -10   1      406.71      432.15     47.96 o
   9 -10   1      303.11      309.35     47.81 o
  10 -10   1      925.22      985.31    123.26 o
  11 -10   1     1584.76     1511.67    152.07 o
  12 -10   1      171.86      236.63     51.00 o
  13 -10   1      523.07      499.04     61.06 o
  14 -10   1      348.29      327.81     58.60 o
 -14  -9   1       99.50       93.39     47.42 o
 -13  -9   1      598.28      559.19     51.86 o
 -12  -9   1      796.07      806.69     60.19 o
 -11  -9   1      502.55      557.45     52.28 o
 -10  -9   1     1073.12      959.68     55.78 o
  -9  -9   1       18.55       33.61     37.24 o
  -8  -9   1      318.36      300.23     34.58 o
  -7  -9   1     2713.74     2557.31    129.12 o
  -6  -9   1     2587.15     2440.30    142.13 o
  -5  -9   1     1930.31     1665.10    104.51 o
  -4  -9   1     3157.11     3091.43    191.77 o
  -3  -9   1     1388.16     1169.58     59.98 o
  -2  -9   1     1004.32      996.10     46.19 o
  -1  -9   1     1657.01     1816.10     87.73 o
   0  -9   1    12572.71    14220.19    195.89 o
   1  -9   1     6138.01     5653.61     81.33 o
   2  -9   1     7141.12     7320.19     80.57 o
   3  -9   1     2567.37     2332.83    204.90 o
   4  -9   1      259.66      260.09     52.95 o
   5  -9   1      394.04      380.22     54.43 o
   6  -9   1     3868.44     3386.88    231.27 o
   7  -9   1      641.56      622.28     51.06 o
   8  -9   1      273.30      305.24     44.66 o
   9  -9   1       66.56       48.21     47.31 o
  10  -9   1       68.79       76.18     46.54 o
  11  -9   1      683.59      692.29     69.01 o
  12  -9   1     2539.03     2409.84    254.53 o
  13  -9   1      822.52      900.88     69.82 o
  14  -9   1       40.92       18.64     57.07 o
 -15  -8   1       29.90       36.16     57.57 o
 -14  -8   1       27.38       31.16     43.58 o
 -13  -8   1       30.18       17.75     41.81 o
 -12  -8   1      461.56      437.21     41.52 o
 -11  -8   1     1029.18      992.54     43.06 o
 -10  -8   1      119.46      100.24     33.71 o
  -9  -8   1      195.81      186.01     36.11 o
  -8  -8   1      404.87      472.47     40.14 o
  -7  -8   1       26.15       60.00     31.98 o
  -6  -8   1      120.06      123.28     37.26 o
  -5  -8   1     2783.97     2926.24    181.27 o
  -4  -8   1     1632.39     1574.98     90.39 o
  -3  -8   1     1254.16     1089.02     83.98 o
  -2  -8   1     6185.21     6081.08    438.55 o
  -1  -8   1      994.77     1062.39     81.52 o
   0  -8   1     3174.41     3316.32    136.09 o
   1  -8   1    16822.18    20098.36    127.78 o
   2  -8   1     1584.59     1352.25     83.15 o
   3  -8   1     2955.93     3243.05    204.17 o
   4  -8   1     3795.25     3804.67    365.53 o
   5  -8   1      180.75      178.55     51.10 o
   6  -8   1      835.85      770.78     53.95 o
   7  -8   1     4669.17     4625.41    276.68 o
   8  -8   1     2344.59     2460.98     75.96 o
   9  -8   1      487.49      537.19     46.81 o
  10  -8   1        0.14       17.17     45.38 o
  11  -8   1       92.14      101.29     49.51 o
  12  -8   1        7.11        7.66     48.57 o
  13  -8   1      690.76      644.64     70.38 o
  14  -8   1      601.18      553.89    168.79 o
 -15  -7   1        3.17        3.80     48.34 o
 -14  -7   1      357.73      324.49     45.26 o
 -13  -7   1      880.04      904.82     60.85 o
 -12  -7   1       74.08      103.69     38.57 o
 -11  -7   1       60.79       69.85     33.70 o
 -10  -7   1      435.49      409.46     35.92 o
  -9  -7   1      190.56      166.42     36.99 o
  -8  -7   1      748.69      780.31     46.68 o
  -7  -7   1     2506.21     2394.26    122.11 o
  -6  -7   1      136.95       88.82     37.05 o
  -5  -7   1      806.63      627.67     65.15 o
  -4  -7   1     1722.06     1686.15     99.56 o
  -3  -7   1     2466.72     2275.69    142.24 o
  -2  -7   1     8615.63    11117.89    971.77 o
  -1  -7   1     5543.47     5235.79    172.73 o
   0  -7   1     3472.92     3363.77     59.13 o
   1  -7   1     3753.60     3700.63     67.42 o
   2  -7   1     3681.28     3547.84     74.15 o
   3  -7   1      445.41      641.45     55.62 o
   4  -7   1     2422.51     2413.69    242.99 o
   5  -7   1     1304.13     1207.81     66.51 o
   6  -7   1     4621.53     4413.34    324.87 o
   7  -7   1     1229.71     1199.33     56.54 o
   8  -7   1      139.25      105.19     44.88 o
   9  -7   1      402.73      400.79     49.16 o
  10  -7   1      285.22      255.73     45.25 o
  11  -7   1      738.43      709.96     48.05 o
  12  -7   1     2210.90     2073.44     93.49 o
  13  -7   1      739.00      781.37     53.30 o
  14  -7   1      208.64      220.25     56.54 o
 -15  -6   1       35.19       52.72     47.10 o
 -14  -6   1       25.85       37.72     40.01 o
 -13  -6   1      282.51      236.97     44.72 o
 -12  -6   1      560.71      558.90     38.70 o
 -11  -6   1      318.16      311.84     35.11 o
 -10  -6   1      253.79      250.89     36.19 o
  -9  -6   1      133.46      140.85     34.35 o
  -8  -6   1      147.70      204.14     36.79 o
  -7  -6   1     1183.10      992.99     55.56 o
  -6  -6   1       25.16       26.93     32.83 o
  -5  -6   1     1610.45     1311.45    101.55 o
  -4  -6   1      838.11      888.32     72.41 o
  -3  -6   1       98.08      117.99     35.77 o
  -2  -6   1     6958.27     7545.49    496.33 o
  -1  -6   1    12866.15    14353.61   1027.87 o
   0  -6   1      799.35      671.47     53.88 o
   1  -6   1    10024.90    11387.76    101.09 o
   2  -6   1     4000.25     4501.01    330.53 o
   3  -6   1     3221.55     3784.17    438.34 o
   4  -6   1     9005.27     9282.50    800.02 o
   5  -6   1      333.69      375.77     41.13 o
   6  -6   1     3030.39     2960.54    152.07 o
   7  -6   1     9571.19     9166.76    501.27 o
   8  -6   1     2464.05     2342.05    103.47 o
   9  -6   1     1075.97     1062.39     43.38 o
  10  -6   1      237.21      182.84     40.38 o
  11  -6   1       50.71       66.10     39.00 o
  12  -6   1      234.94      250.58     41.98 o
  13  -6   1      693.50      656.00     57.48 o
  14  -6   1      549.57      483.01     55.26 o
  15  -6   1       80.13       59.95     59.77 o
 -15  -5   1        7.95       12.66     44.94 o
 -14  -5   1      276.24      229.90     42.49 o
 -13  -5   1     1200.85     1203.58     62.93 o
 -12  -5   1      571.17      565.49     38.94 o
 -11  -5   1      103.53       96.68     36.88 o
 -10  -5   1      102.62      157.48     34.68 o
  -9  -5   1      173.06      189.63     36.25 o
  -8  -5   1     2539.59     2460.67     86.16 o
  -7  -5   1      792.99      679.68     34.51 o
  -6  -5   1     5822.30     5536.59    234.36 o
  -5  -5   1      145.87      151.27     34.38 o
  -4  -5   1     5643.59     4903.93    409.25 o
  -3  -5   1     9646.09     8791.69    586.21 o
  -2  -5   1    13133.04    13988.81    873.53 o
  -1  -5   1     5533.74     6374.89    388.89 o
   0  -5   1     9631.44     8051.59    231.19 o
   1  -5   1     1912.56     1970.84     71.22 o
   2  -5   1     3147.53     2718.49    258.93 o
   3  -5   1       52.72       46.11     51.45 o
   4  -5   1     4582.69     4543.04    309.91 o
   5  -5   1      920.54      841.58     46.53 o
   6  -5   1     1692.66     1556.64    106.10 o
   7  -5   1      324.00      392.35     36.19 o
   8  -5   1     1744.36     1751.50     99.63 o
   9  -5   1     1049.12     1013.63     61.63 o
  10  -5   1      124.47       97.46     38.94 o
  11  -5   1      174.14      184.22     38.43 o
  12  -5   1     1143.09     1173.40     56.52 o
  13  -5   1      805.81      750.69     41.53 o
  14  -5   1      143.69      187.45     51.70 o
  15  -5   1       36.51       27.34     61.69 o
 -15  -4   1       46.51       34.27     53.70 o
 -14  -4   1       19.62       47.64     39.92 o
 -13  -4   1      482.01      497.70     43.14 o
 -12  -4   1      613.28      618.36     41.51 o
 -11  -4   1      710.01      605.63     38.12 o
 -10  -4   1      122.02      138.96     37.67 o
  -9  -4   1       49.76       54.93     36.28 o
  -8  -4   1      413.90      408.90     34.60 o
  -7  -4   1     2887.29     2641.19    117.49 o
  -6  -4   1     6842.47     6761.74    254.10 o
  -5  -4   1     1087.10      858.96     35.28 o
  -4  -4   1     1403.53     1433.26    103.43 o
  -3  -4   1     1322.14     1346.82     87.93 o
  -2  -4   1    22765.61    24447.21   1765.77 o
  -1  -4   1    64161.62    59631.67   3556.40 o
   0  -4   1    12654.83    14009.91    271.53 o
   1  -4   1    11139.44    12528.25    214.88 o
   2  -4   1    21619.67    23641.67   1884.86 o
   3  -4   1     5659.57     6245.59    369.66 o
   4  -4   1     2229.56     2153.59    127.32 o
   5  -4   1     6195.36     6252.96    308.16 o
   6  -4   1     5338.96     5187.69    316.21 o
   7  -4   1     4435.95     4464.65    249.36 o
   8  -4   1     3101.77     3125.98    163.24 o
   9  -4   1      192.49      172.37     35.08 o
  10  -4   1       63.95       81.25     35.55 o
  11  -4   1      640.58      610.35     40.71 o
  12  -4   1      206.40      177.59     37.67 o
  13  -4   1      873.66      890.48     50.08 o
  14  -4   1      774.91      730.88     46.87 o
  15  -4   1       66.07       64.12     62.75 o
 -15  -3   1       59.49       62.24     54.82 o
 -14  -3   1      376.38      387.14     41.93 o
 -13  -3   1      749.92      765.31     39.47 o
 -12  -3   1     1890.51     1970.89     90.86 o
 -11  -3   1      581.55      667.21     39.92 o
 -10  -3   1       68.64       47.94     34.43 o
  -9  -3   1     1349.33     1269.25     75.24 o
  -8  -3   1     4704.33     4690.58    226.28 o
  -7  -3   1     7283.74     6975.93    295.04 o
  -6  -3   1     9646.14     9822.06    432.52 o
  -5  -3   1    20023.39    18041.04    701.16 o
  -4  -3   1     1701.71     1400.26     65.49 o
  -3  -3   1     4699.55     4057.35    276.04 o
  -2  -3   1    20632.19    18938.99   2956.77 o
  -1  -3   1     6409.11     6826.38    191.78 o
   0  -3   1     1844.69     2091.75    100.05 o
   1  -3   1      377.77      804.92    101.56 o
   2  -3   1     7356.24     7818.14    423.14 o
   3  -3   1    11252.49    12341.99    583.50 o
   4  -3   1     6620.89     6719.56    379.70 o
   5  -3   1      316.04      433.27     34.03 o
   6  -3   1     5254.25     5147.35    305.85 o
   7  -3   1      981.06     1000.38     71.22 o
   8  -3   1     1985.24     2142.40    133.96 o
   9  -3   1     1189.87     1171.65     76.45 o
  10  -3   1      675.60      636.77     38.06 o
  11  -3   1      111.82       93.65     36.38 o
  12  -3   1     1095.64     1067.69     53.53 o
  13  -3   1     1013.18     1031.53     44.79 o
  14  -3   1       48.30       26.77     47.06 o
  15  -3   1        9.50       28.95     58.56 o
 -15  -2   1      133.71      116.66     52.00 o
 -14  -2   1       50.31       57.19     47.28 o
 -13  -2   1      311.38      310.62     37.26 o
 -12  -2   1      438.19      419.41     39.05 o
 -11  -2   1      588.62      540.09     39.37 o
 -10  -2   1      783.60      731.88     37.36 o
  -9  -2   1      378.48      384.83     35.96 o
  -8  -2   1      118.87       80.89     40.75 o
  -7  -2   1     5680.68     5727.85    297.16 o
  -6  -2   1    11752.05    12271.71    557.59 o
  -5  -2   1      225.91      225.95     31.53 o
  -4  -2   1     4335.92     4162.19    200.98 o
  -3  -2   1     3257.49     3427.29    144.42 o
  -2  -2   1    18262.63    16465.21   1070.98 o
  -1  -2   1    13339.56    13752.91   1008.42 o
   0  -2   1     7188.17     9691.38    870.67 o
   1  -2   1    31282.71    34390.78    254.90 o
   2  -2   1     2297.59     3025.86    163.88 o
   3  -2   1     6774.67     7591.48    431.73 o
   4  -2   1     6266.69     5814.10    373.37 o
   5  -2   1     4236.96     3852.50    297.02 o
   6  -2   1     8413.95     8305.88    498.86 o
   7  -2   1     1793.19     1636.38     85.07 o
   8  -2   1     1769.81     1783.90     91.23 o
   9  -2   1      266.70      217.29     35.31 o
  10  -2   1      177.30      179.43     36.41 o
  11  -2   1       64.74       65.26     34.70 o
  12  -2   1      212.10      201.77     37.65 o
  13  -2   1      881.91      893.14     42.76 o
  14  -2   1      285.64      287.47     45.73 o
  15  -2   1       79.22       63.05     58.96 o
 -15  -1   1        0.30        3.43     52.91 o
 -14  -1   1       68.48       62.96     46.45 o
 -13  -1   1      386.45      374.01     43.30 o
 -12  -1   1     2158.15     2157.92     92.40 o
 -11  -1   1     4313.65     4346.28    149.20 o
 -10  -1   1      663.61      596.01     35.48 o
  -9  -1   1      699.18      713.90     38.24 o
  -8  -1   1     1147.33     1056.15     44.28 o
  -7  -1   1      514.24      493.45     34.99 o
  -6  -1   1    22778.12    22551.97   1099.33 o
  -5  -1   1    27475.21    24655.52   1204.74 o
  -4  -1   1    14155.25    14350.66    571.99 o
  -3  -1   1     2704.03     2830.26    109.28 o
  -2  -1   1    15503.72    11653.74    388.49 o
  -1  -1   1     6039.98     5056.86     76.45 o
   0  -1   1    32583.33    33293.81    621.28 o
   1  -1   1    18601.95    21900.93    787.36 o
   2  -1   1    15067.13    14476.17    724.62 o
   3  -1   1     5985.05     6658.87    472.06 o
   4  -1   1      171.79      180.34     34.12 o
   5  -1   1      166.44      195.90     33.39 o
   6  -1   1     1488.99     1300.65     90.71 o
   7  -1   1      411.05      319.09     37.02 o
   8  -1   1      514.77      561.30     39.71 o
   9  -1   1      146.39      177.15     40.55 o
  10  -1   1       98.83      106.14     33.99 o
  11  -1   1      462.47      433.70     37.39 o
  12  -1   1      669.75      712.34     46.12 o
  13  -1   1      337.28      377.25     41.93 o
  14  -1   1       93.25       87.16     51.41 o
  15  -1   1       41.25       41.11     52.61 o
 -15   0   1      156.01      141.23     54.79 o
 -14   0   1        7.18       11.02     49.76 o
 -13   0   1      401.36      420.49     43.09 o
 -12   0   1      422.33      434.50     48.32 o
 -11   0   1        5.23        3.82     43.06 o
 -10   0   1     2372.92     2387.46    122.97 o
  -9   0   1     2612.78     2589.42    140.94 o
  -8   0   1      389.79      414.36     39.61 o
  -7   0   1    19667.66    19684.14   1011.97 o
  -6   0   1     7089.70     7267.32    366.58 o
  -5   0   1     1437.90     1285.90     47.56 o
  -4   0   1     3095.79     2475.12     45.94 o
  -3   0   1       45.90        6.71     33.11 o
  -2   0   1      535.59      467.43     66.47 o
  -1   0   1      186.08      658.25    129.47 o
   1   0   1     3912.74     5784.14    151.38 o
   2   0   1      805.77     1036.45     37.43 o
   3   0   1    10823.58    11473.23    970.44 o
   4   0   1    22464.64    21456.92   1343.99 o
   5   0   1     7120.20     6845.63    347.14 o
   6   0   1     2500.03     2531.09    144.80 o
   7   0   1     1210.60     1120.52     63.17 o
   8   0   1     1092.27     1041.24     45.21 o
   9   0   1      120.56       72.80     35.62 o
  10   0   1       46.35       33.59     35.74 o
  11   0   1        1.42        8.99     34.11 o
  12   0   1      663.30      563.66     42.34 o
  13   0   1       99.64      136.13     48.42 o
  14   0   1       57.83       57.32     46.37 o
  15   0   1       42.63       59.12     55.42 o
 -15   1   1        1.84        2.78     54.92 o
 -14   1   1       52.34       23.82     44.93 o
 -13   1   1      346.65      323.51     42.85 o
 -12   1   1     2124.97     2100.09     60.94 o
 -11   1   1     4424.41     4382.56    173.73 o
 -10   1   1      703.76      609.77     42.68 o
  -9   1   1      693.31      690.32     42.17 o
  -8   1   1      955.34      865.52     39.40 o
  -7   1   1      481.56      454.22     34.44 o
  -6   1   1    23043.89    22748.19   1034.55 o
  -5   1   1    27489.31    25214.59   1112.85 o
  -4   1   1    14401.63    14515.53    733.41 o
  -3   1   1     2546.62     2706.43     99.66 o
  -2   1   1    14776.20    11273.22    419.23 o
  -1   1   1     5895.54     4971.73    109.22 o
   0   1   1    32964.31    33630.83    780.76 o
   1   1   1    20803.66    24301.11    191.20 o
   2   1   1    14568.62    13769.56    602.93 o
   3   1   1     6293.38     6867.42    405.81 o
   4   1   1      106.88      149.68     32.24 o
   5   1   1      127.23      137.27     32.43 o
   6   1   1     1578.79     1339.62     67.81 o
   7   1   1      451.97      357.39     37.24 o
   8   1   1      535.03      584.64     35.24 o
   9   1   1      125.72      140.24     36.85 o
  10   1   1       82.51       84.30     35.05 o
  11   1   1      439.40      409.22     36.42 o
  12   1   1      655.19      687.94     41.90 o
  13   1   1      343.87      385.68     47.79 o
  14   1   1       64.01       74.51     48.99 o
  15   1   1       69.02       47.84     55.68 o
 -15   2   1      142.31      129.91     52.45 o
 -14   2   1       49.79       72.50     49.66 o
 -13   2   1      271.95      273.51     44.93 o
 -12   2   1      460.02      473.29     41.73 o
 -11   2   1      694.23      642.09     43.19 o
 -10   2   1      830.58      742.07     41.82 o
  -9   2   1      472.80      466.28     45.32 o
  -8   2   1      147.85      139.34     40.92 o
  -7   2   1     5417.92     5395.39    305.79 o
  -6   2   1    11727.87    11930.79    614.15 o
  -5   2   1      216.02      208.24     36.72 o
  -4   2   1     4554.96     4514.56    356.50 o
  -3   2   1     2977.50     3149.78    199.02 o
  -2   2   1    18714.02    17269.66    938.23 o
  -1   2   1    11801.77    12960.15   1140.65 o
   0   2   1     7663.27    10402.14    841.92 o
   1   2   1    32067.76    35263.71   2219.49 o
   2   2   1     2481.34     3244.38    146.87 o
   3   2   1     6510.21     7268.24    359.74 o
   4   2   1     6011.95     5525.47    289.62 o
   5   2   1     4190.97     3796.55    207.37 o
   6   2   1     8535.03     8480.49    427.26 o
   7   2   1     1704.28     1634.88     88.12 o
   8   2   1     1743.69     1779.55     86.83 o
   9   2   1      364.58      328.52     34.87 o
  10   2   1      230.10      248.55     44.02 o
  11   2   1       46.71       42.33     38.00 o
  12   2   1      200.40      186.62     43.20 o
  13   2   1      859.57      872.70     50.96 o
  14   2   1      304.42      307.41     50.30 o
  15   2   1       84.78       72.11     58.91 o
 -15   3   1       61.31       88.39     52.38 o
 -14   3   1      367.09      359.57     46.09 o
 -13   3   1      698.05      711.68     43.68 o
 -12   3   1     2013.37     2059.82     47.60 o
 -11   3   1      601.81      652.75     43.85 o
 -10   3   1       67.47       42.13     41.56 o
  -9   3   1     1288.05     1166.43     59.19 o
  -8   3   1     4517.28     4469.00    263.45 o
  -7   3   1     7359.08     7081.06    401.13 o
  -6   3   1     9912.16    10005.44    630.39 o
  -5   3   1    20939.19    19235.51   1236.46 o
  -4   3   1     2217.73     1847.27    146.44 o
  -3   3   1     5241.02     4616.47    330.99 o
  -2   3   1    19862.26    17966.25    921.65 o
  -1   3   1     6582.49     6959.28    197.67 o
   0   3   1     1798.05     2098.27     95.38 o
   1   3   1      685.57     1276.02    103.40 o
   2   3   1     8291.63     8733.70    395.93 o
   3   3   1    11137.59    11737.57    861.54 o
   4   3   1     6320.19     6264.18    375.62 o
   5   3   1      284.39      355.59     37.77 o
   6   3   1     5369.31     5299.96    368.27 o
   7   3   1     1020.44      949.57     69.46 o
   8   3   1     2005.03     2117.87    130.51 o
   9   3   1     1233.65     1121.83     72.59 o
  10   3   1      656.22      630.94     53.96 o
  11   3   1      135.53       94.95     45.84 o
  12   3   1     1116.77     1163.31     48.22 o
  13   3   1     1046.83     1073.64     50.91 o
  14   3   1       31.56       48.30     54.62 o
  15   3   1       22.00       33.38     57.51 o
 -15   4   1       46.39       69.86     54.56 o
 -14   4   1       22.86       17.38     49.54 o
 -13   4   1      505.49      496.87     45.74 o
 -12   4   1      640.70      606.65     43.71 o
 -11   4   1      811.78      705.15     44.43 o
 -10   4   1      102.94      108.63     40.09 o
  -9   4   1       39.99       36.61     39.17 o
  -8   4   1      442.17      410.29     39.51 o
  -7   4   1     2548.05     2270.75    128.65 o
  -6   4   1     6661.62     6499.32    354.00 o
  -5   4   1     1101.19      873.78     90.23 o
  -4   4   1     1674.59     1652.28    111.40 o
  -3   4   1     1306.94     1373.51     93.16 o
  -2   4   1    23062.45    25281.28   1061.44 o
  -1   4   1    64524.73    61135.21   3502.21 o
   0   4   1    12170.29    13119.88    502.00 o
   1   4   1    11098.63    11742.09    239.39 o
   2   4   1    19991.12    22236.76   2507.11 o
   3   4   1     5739.50     6108.50    393.63 o
   4   4   1     2083.70     2059.06    154.08 o
   5   4   1     5891.09     6189.05    318.88 o
   6   4   1     5500.66     5183.32    289.49 o
   7   4   1     4520.58     4394.70    340.34 o
   8   4   1     3512.83     3487.12    216.02 o
   9   4   1      286.28      279.29     42.97 o
  10   4   1       88.24       96.03     43.27 o
  11   4   1      688.34      605.66     48.46 o
  12   4   1      180.61      156.85     44.57 o
  13   4   1      885.65      858.20     48.32 o
  14   4   1      756.99      694.74     56.52 o
  15   4   1       70.78       41.53     59.59 o
 -15   5   1        4.46       11.58     53.24 o
 -14   5   1      323.73      295.33     47.63 o
 -13   5   1     1172.32     1191.22     51.15 o
 -12   5   1      551.14      553.57     42.47 o
 -11   5   1       78.15       91.26     43.32 o
 -10   5   1       82.60      118.14     42.68 o
  -9   5   1      128.22      135.86     38.84 o
  -8   5   1     2444.17     2310.82     85.08 o
  -7   5   1      601.34      524.65     38.14 o
  -6   5   1     5599.13     5533.66    383.38 o
  -5   5   1      130.20      131.42     39.98 o
  -4   5   1     6271.99     5581.90    346.55 o
  -3   5   1    10847.16    10238.60    532.15 o
  -2   5   1    12922.21    13883.23    840.82 o
  -1   5   1     5506.76     6462.69    379.96 o
   0   5   1     9409.73     7980.16    225.20 o
   1   5   1     2222.51     2340.55     71.28 o
   2   5   1     3843.19     3263.23    290.08 o
   3   5   1        6.14       78.52     39.40 o
   4   5   1     4728.72     4382.51    288.25 o
   5   5   1      947.44      852.15     43.78 o
   6   5   1     1885.08     1832.70    119.95 o
   7   5   1      327.96      309.58     41.11 o
   8   5   1     1673.19     1634.88     91.42 o
   9   5   1      873.99      820.42     52.52 o
  10   5   1      121.44      110.81     41.50 o
  11   5   1      185.37      190.85     42.22 o
  12   5   1     1146.80     1167.21     58.45 o
  13   5   1      827.69      774.84     46.82 o
  14   5   1      138.16      167.67     48.66 o
  15   5   1       49.72       53.49     57.19 o
 -15   6   1       42.73       48.61     51.05 o
 -14   6   1       35.94       35.84     48.16 o
 -13   6   1      291.85      244.68     49.35 o
 -12   6   1      499.52      507.53     42.89 o
 -11   6   1      352.35      334.38     41.71 o
 -10   6   1      250.98      239.26     40.11 o
  -9   6   1      126.87      124.18     40.79 o
  -8   6   1      157.82      205.06     39.60 o
  -7   6   1     1133.07      951.33     52.09 o
  -6   6   1       22.35       20.22     36.80 o
  -5   6   1     1582.86     1309.08     63.70 o
  -4   6   1      753.27      744.59     36.71 o
  -3   6   1       74.89      114.49     37.63 o
  -2   6   1     6837.28     7404.00    351.89 o
  -1   6   1    12809.34    13879.09    933.25 o
   0   6   1      623.28      607.49     52.74 o
   1   6   1     8408.62     9718.06    104.61 o
   2   6   1     3461.63     3714.59    250.43 o
   3   6   1     3211.03     3513.86    251.20 o
   4   6   1     8595.21     8570.46    599.88 o
   5   6   1      326.88      385.05     40.26 o
   6   6   1     3029.30     2929.76    202.65 o
   7   6   1    10022.19     9526.03    761.66 o
   8   6   1     2207.89     2122.99    136.08 o
   9   6   1     1190.42     1162.20     86.51 o
  10   6   1      204.90      160.37     43.92 o
  11   6   1       92.09      109.84     44.24 o
  12   6   1      217.42      266.88     44.18 o
  13   6   1      760.18      705.39     49.82 o
  14   6   1      479.34      384.08     53.50 o
  15   6   1       78.80       63.18     60.21 o
 -15   7   1        3.84        7.87     53.98 o
 -14   7   1      377.55      366.91     48.34 o
 -13   7   1      843.12      869.18     49.27 o
 -12   7   1       88.94      120.62     41.88 o
 -11   7   1       81.16       77.75     38.84 o
 -10   7   1      481.77      467.16     41.96 o
  -9   7   1      175.17      185.01     38.41 o
  -8   7   1      715.63      767.00     56.69 o
  -7   7   1     2438.77     2287.43    162.38 o
  -6   7   1       69.75       71.61     36.28 o
  -5   7   1      682.55      500.15     40.81 o
  -4   7   1     1353.08     1411.69     74.45 o
  -3   7   1     2368.15     2356.05    255.77 o
  -2   7   1     8096.79    10199.62    589.03 o
  -1   7   1     5466.63     4963.12    201.85 o
   0   7   1     3676.07     3583.55     58.84 o
   1   7   1     3964.49     4126.82     72.05 o
   2   7   1     4019.09     4298.26    368.00 o
   3   7   1      316.58      375.86     38.17 o
   4   7   1     2277.02     2180.85    123.58 o
   5   7   1     1201.36     1100.87     58.75 o
   6   7   1     4666.90     4189.45    240.20 o
   7   7   1     1179.98     1064.38     68.00 o
   8   7   1      176.30      136.29     39.17 o
   9   7   1      361.13      335.23     39.95 o
  10   7   1      283.68      240.65     43.10 o
  11   7   1      758.35      715.67     45.21 o
  12   7   1     2137.86     1979.85     96.21 o
  13   7   1      764.54      798.81     51.36 o
  14   7   1      184.51      223.12     49.78 o
 -15   8   1       26.38       34.49     55.20 o
 -14   8   1       41.27       39.10     50.54 o
 -13   8   1       42.71       71.22     50.06 o
 -12   8   1      471.34      440.59     47.30 o
 -11   8   1     1139.78     1143.66     50.20 o
 -10   8   1      109.53      128.28     40.90 o
  -9   8   1      234.76      241.35     39.84 o
  -8   8   1      414.69      457.19     40.57 o
  -7   8   1       22.19       29.14     37.12 o
  -6   8   1      132.55      132.78     37.58 o
  -5   8   1     2627.39     2875.06    150.58 o
  -4   8   1     1745.97     1640.36    107.99 o
  -3   8   1     1270.89     1194.34     67.26 o
  -2   8   1     6265.83     5913.30    242.45 o
  -1   8   1     1198.75     1259.32     79.42 o
   0   8   1     2837.24     3206.52    125.12 o
   1   8   1    17065.65    20290.21    395.49 o
   2   8   1     1495.71     1366.92     54.35 o
   3   8   1     3160.97     3315.02    188.38 o
   4   8   1     3359.32     3170.92    100.28 o
   5   8   1      122.79       90.79     39.34 o
   6   8   1      638.13      604.32     40.45 o
   7   8   1     4792.68     4615.69    315.74 o
   8   8   1     2418.90     2440.68    172.36 o
   9   8   1      398.01      410.25     40.18 o
  10   8   1        9.01        7.00     39.47 o
  11   8   1      130.08      107.48     43.84 o
  12   8   1        3.34       24.40     48.94 o
  13   8   1      693.50      685.14     49.74 o
  14   8   1      583.12      592.18     71.40 o
 -14   9   1      105.34      119.84     50.97 o
 -13   9   1      574.50      569.97     50.01 o
 -12   9   1      766.40      747.62     48.22 o
 -11   9   1      506.06      523.56     41.53 o
 -10   9   1     1106.14      986.43     75.15 o
  -9   9   1       24.46       27.69     40.24 o
  -8   9   1      323.15      300.24     40.53 o
  -7   9   1     2711.89     2594.60    170.59 o
  -6   9   1     2439.44     2328.81    158.99 o
  -5   9   1     1965.00     1812.10     88.79 o
  -4   9   1     3102.83     3106.06    189.40 o
  -3   9   1     1239.19     1133.95     62.67 o
  -2   9   1      888.33      861.52     36.08 o
  -1   9   1     1752.28     1859.04     80.54 o
   0   9   1    13093.18    14812.34    289.86 o
   1   9   1     6499.81     6131.73     79.74 o
   2   9   1     7335.63     7787.37    219.53 o
   3   9   1     2553.10     2416.39    134.42 o
   4   9   1      343.61      330.37     41.29 o
   5   9   1      331.00      286.36     39.73 o
   6   9   1     3790.61     3233.59    184.42 o
   7   9   1      599.84      614.45     57.89 o
   8   9   1      360.01      378.30     44.14 o
   9   9   1       92.78       85.96     41.47 o
  10   9   1       32.52       35.70     43.49 o
  11   9   1      698.63      700.62     45.50 o
  12   9   1     2543.82     2459.63    133.27 o
  13   9   1      752.74      800.74     53.46 o
  14   9   1       20.51       33.01     55.14 o
 -14  10   1       69.97       66.46     51.68 o
 -13  10   1      108.72      117.55     49.07 o
 -12  10   1      138.43      154.48     46.85 o
 -11  10   1      459.07      414.73     42.50 o
 -10  10   1      249.15      254.41     40.74 o
  -9  10   1     1300.27     1324.68     58.10 o
  -8  10   1       20.54       35.43     39.81 o
  -7  10   1     1321.01     1161.75    116.42 o
  -6  10   1      886.40      843.92     65.15 o
  -5  10   1      512.56      449.59     40.58 o
  -4  10   1      292.40      464.13     74.73 o
  -3  10   1      168.83      277.32     40.72 o
  -2  10   1     6417.75     6302.34    252.74 o
  -1  10   1    11119.28    12212.37    611.86 o
   0  10   1    10865.90    11537.74    100.47 o
   1  10   1    15573.28    16882.00     98.85 o
   2  10   1     1218.05     1298.71     80.61 o
   3  10   1      911.76     1033.69     43.11 o
   4  10   1     2904.22     2710.20    121.75 o
   5  10   1     2897.70     2955.50    141.45 o
   6  10   1     3785.10     3452.01    229.95 o
   7  10   1     3083.11     3086.71    211.32 o
   8  10   1      410.41      375.70     40.78 o
   9  10   1      338.79      344.67     41.11 o
  10  10   1      958.71      973.77     63.08 o
  11  10   1     1549.13     1572.46    121.53 o
  12  10   1      185.91      225.38     49.29 o
  13  10   1      535.93      539.64     51.94 o
  14  10   1      396.01      419.19     54.90 o
 -14  11   1       73.83       63.90     52.30 o
 -13  11   1      131.51      108.98     48.70 o
 -12  11   1     1099.56     1059.92     47.72 o
 -11  11   1     1843.43     1832.10     93.59 o
 -10  11   1      713.36      750.68     42.33 o
  -9  11   1      181.42      200.26     40.40 o
  -8  11   1      107.63      118.71     39.13 o
  -7  11   1     1188.56     1044.36     57.46 o
  -6  11   1     6995.33     6860.86    425.52 o
  -5  11   1    12689.40    13028.54    505.50 o
  -4  11   1     9280.70     9148.66    482.01 o
  -3  11   1      218.64      270.42     39.86 o
  -2  11   1     1187.45     1110.91     64.30 o
  -1  11   1     7988.67     8693.47    376.56 o
   0  11   1    18993.11    21761.97    248.58 o
   1  11   1    14971.58    14713.16    582.85 o
   2  11   1     3471.79     3462.94    143.35 o
   3  11   1      561.24      494.84     40.85 o
   4  11   1      896.29      948.23     53.09 o
   5  11   1     2410.03     2214.82    160.10 o
   6  11   1     2737.32     2578.19    202.19 o
   7  11   1     1325.33     1387.47    108.79 o
   8  11   1      340.84      348.09     41.75 o
   9  11   1      643.00      682.85     42.13 o
  10  11   1       71.19       60.34     41.83 o
  11  11   1      135.02      136.47     46.64 o
  12  11   1     1113.58     1154.50     97.10 o
  13  11   1      375.33      405.52     53.73 o
  14  11   1       58.41       68.39     55.64 o
 -14  12   1      117.29      147.59     53.20 o
 -13  12   1      153.35      136.28     51.13 o
 -12  12   1       15.38       20.24     46.90 o
 -11  12   1      380.19      424.35     43.53 o
 -10  12   1      878.75      802.52     81.80 o
  -9  12   1     1686.40     1579.02    107.07 o
  -8  12   1      667.58      822.87     68.35 o
  -7  12   1     3585.20     3466.53    183.68 o
  -6  12   1     4052.80     4254.67    169.98 o
  -5  12   1      639.17      768.40     49.50 o
  -4  12   1     3080.68     3177.06    198.96 o
  -3  12   1      189.71      266.73     38.70 o
  -2  12   1      360.63      389.68     40.76 o
  -1  12   1     9704.51    10080.15    424.57 o
   0  12   1     7242.04     7325.51    172.98 o
   1  12   1     7638.17     7634.61    155.81 o
   2  12   1      610.63      591.84     52.15 o
   3  12   1      821.56      783.10     41.59 o
   4  12   1     2946.95     2818.17    187.15 o
   5  12   1     5232.09     5103.33    365.67 o
   6  12   1     2882.08     2734.30    179.04 o
   7  12   1     1970.96     1909.94    101.65 o
   8  12   1      558.21      514.36     43.92 o
   9  12   1      287.64      337.57     42.77 o
  10  12   1      157.31      174.13     42.13 o
  11  12   1      455.22      534.88     55.64 o
  12  12   1       35.82       38.21     51.47 o
  13  12   1       81.36       85.69     51.69 o
  14  12   1       81.51       53.32     59.06 o
 -14  13   1       44.57       30.08     55.49 o
 -13  13   1       76.48       60.95     47.85 o
 -12  13   1     1571.11     1549.73    104.41 o
 -11  13   1     2376.26     2412.72    143.69 o
 -10  13   1      506.43      563.02     42.77 o
  -9  13   1      434.98      408.51     39.98 o
  -8  13   1     1229.53     1230.05     85.53 o
  -7  13   1      771.10      786.17     58.19 o
  -6  13   1     5883.72     6053.19    312.02 o
  -5  13   1    13028.90    13296.09    641.10 o
  -4  13   1     3753.81     3512.57    137.11 o
  -3  13   1     2491.78     2317.82     90.65 o
  -2  13   1     2407.12     2587.56     84.34 o
  -1  13   1     1019.60     1167.64     55.01 o
   0  13   1     7729.33     7889.92    143.32 o
   1  13   1    12105.09    13483.52     90.78 o
   2  13   1     3125.98     3363.32     62.54 o
   3  13   1      858.62      857.71     39.25 o
   4  13   1     1264.34     1395.13     53.56 o
   5  13   1     1368.60     1339.37     75.53 o
   6  13   1     1845.72     1873.35    105.36 o
   7  13   1      651.54      662.49     42.78 o
   8  13   1      115.69      174.51     40.99 o
   9  13   1      423.85      418.44     43.28 o
  10  13   1      246.99      289.24     44.29 o
  11  13   1       92.54       86.15     48.36 o
  12  13   1       60.13       72.75     48.30 o
  13  13   1      146.46      177.17     53.94 o
 -13  14   1      470.76      420.32     54.66 o
 -12  14   1      580.09      549.51     46.84 o
 -11  14   1      169.29      168.89     47.87 o
 -10  14   1     1047.75     1088.18     76.73 o
  -9  14   1      861.91      821.71     42.82 o
  -8  14   1      265.25      296.91     39.60 o
  -7  14   1     2889.46     2894.27    154.41 o
  -6  14   1     2571.21     2495.71    152.18 o
  -5  14   1     1219.44     1141.80     71.29 o
  -4  14   1     4250.49     4241.75    139.86 o
  -3  14   1     3753.99     3596.08    153.45 o
  -2  14   1      334.71      402.73     40.72 o
  -1  14   1     5252.49     5399.29    229.20 o
   0  14   1    11999.12    12621.05    502.97 o
   1  14   1     3279.02     3665.80     64.93 o
   2  14   1     3287.35     3393.25     62.72 o
   3  14   1     1100.54     1116.42     38.85 o
   4  14   1      322.37      240.28     38.62 o
   5  14   1     3302.80     3332.41    248.45 o
   6  14   1     2556.68     2400.89    224.84 o
   7  14   1      867.41      806.62     43.07 o
   8  14   1     1347.26     1328.28     55.49 o
   9  14   1      672.43      733.14     72.21 o
  10  14   1       47.56       68.26     45.27 o
  11  14   1      411.53      471.59     48.77 o
  12  14   1      145.40      121.82     48.92 o
  13  14   1      248.54      214.88     57.18 o
 -13  15   1       76.47       69.40     52.80 o
 -12  15   1      659.39      691.40     50.46 o
 -11  15   1      406.63      455.18     44.41 o
 -10  15   1      354.89      393.72     51.91 o
  -9  15   1      259.76      277.21     40.01 o
  -8  15   1     1807.76     1773.05    109.54 o
  -7  15   1     1327.25     1299.77     57.00 o
  -6  15   1     2869.25     2827.52    175.56 o
  -5  15   1     6354.57     6194.58    550.68 o
  -4  15   1     1074.98     1142.21     45.32 o
  -3  15   1     3219.27     3076.94    144.21 o
  -2  15   1     2715.98     2633.80    134.88 o
  -1  15   1       18.42       26.18     41.20 o
   0  15   1      973.87     1029.29     56.39 o
   1  15   1     7050.54     8285.30     77.63 o
   2  15   1     1405.62     1658.24     64.67 o
   3  15   1     2345.20     2302.11     83.21 o
   4  15   1      351.84      402.24     41.88 o
   5  15   1      107.04       71.55     45.29 o
   6  15   1      365.63      440.86     40.99 o
   7  15   1      704.70      818.91     44.12 o
   8  15   1       86.31      150.45     40.73 o
   9  15   1        9.69       11.38     44.31 o
  10  15   1      191.68      172.77     45.95 o
  11  15   1      243.00      258.72     48.63 o
  12  15   1      104.66       82.29     50.53 o
  13  15   1      154.06      157.52     56.10 o
 -13  16   1      383.80      376.58     54.19 o
 -12  16   1      470.43      490.93     48.20 o
 -11  16   1      964.37      933.04     52.40 o
 -10  16   1      180.24      173.03     43.05 o
  -9  16   1      154.35      133.16     39.32 o
  -8  16   1       41.58       38.07     37.56 o
  -7  16   1     1005.34     1019.20     63.09 o
  -6  16   1     1448.67     1413.46     63.77 o
  -5  16   1       11.35       19.95     41.27 o
  -4  16   1     3014.54     2946.40    111.89 o
  -3  16   1     4685.95     4786.17    156.94 o
  -2  16   1       88.97       82.13     41.14 o
  -1  16   1     1368.34     1301.57     47.60 o
   0  16   1     1876.28     1766.47     55.30 o
   1  16   1     1075.52     1117.06     52.58 o
   2  16   1     1400.34     1489.93     53.39 o
   3  16   1      248.02      253.32     39.94 o
   4  16   1      259.86      316.49     39.87 o
   5  16   1      934.69      971.93     50.20 o
   6  16   1     2282.31     2524.15    190.70 o
   7  16   1     3998.46     4044.28    181.25 o
   8  16   1      696.79      646.65     42.06 o
   9  16   1      509.72      481.04     44.43 o
  10  16   1        6.11        7.58     44.62 o
  11  16   1      150.16      168.52     47.45 o
  12  16   1       44.07       79.99     50.16 o
  13  16   1      132.27      124.09     57.27 o
 -13  17   1      327.06      328.58     55.01 o
 -12  17   1      345.20      404.59     49.10 o
 -11  17   1      136.01      121.00     44.68 o
 -10  17   1        6.49        7.70     42.83 o
  -9  17   1      250.72      273.85     41.05 o
  -8  17   1     1741.03     1816.95    154.20 o
  -7  17   1      380.88      370.61     47.90 o
  -6  17   1      285.05      311.98     40.03 o
  -5  17   1     2828.08     3002.47    184.00 o
  -4  17   1       22.66        8.73     38.02 o
  -3  17   1     1118.43     1081.89     44.14 o
  -2  17   1     2423.78     2273.13     90.16 o
  -1  17   1      533.33      550.18     41.97 o
   0  17   1      505.96      447.08     55.26 o
   1  17   1      906.83      950.68     52.58 o
   2  17   1      489.09      649.77     50.06 o
   3  17   1     1037.69     1103.57     41.53 o
   4  17   1      854.40      850.27     51.44 o
   5  17   1      241.19      269.22     40.15 o
   6  17   1     1047.24     1029.76     75.93 o
   7  17   1      176.96      118.97     41.80 o
   8  17   1       29.67       31.80     41.18 o
   9  17   1      370.49      322.49     44.48 o
  10  17   1       35.23       16.49     45.51 o
  11  17   1      135.40      132.68     49.80 o
  12  17   1      471.94      405.82     56.08 o
 -12  18   1      275.87      264.28     54.11 o
 -11  18   1      276.11      336.52     49.80 o
 -10  18   1      266.86      263.58     43.75 o
  -9  18   1      301.27      331.76     42.79 o
  -8  18   1       36.37       26.50     40.19 o
  -7  18   1      915.99      886.87     52.71 o
  -6  18   1     1346.04     1341.02    108.01 o
  -5  18   1       85.72      120.48     41.59 o
  -4  18   1     1222.59     1151.68     56.59 o
  -3  18   1     1885.08     2003.27    116.40 o
  -2  18   1        7.01        0.95     40.13 o
  -1  18   1      626.05      699.84     46.55 o
   0  18   1     2262.90     2486.19     64.92 o
   1  18   1     1422.17     1534.49     52.90 o
   2  18   1      856.02      883.00     59.38 o
   3  18   1     1359.44     1291.12     45.48 o
   4  18   1       45.86       57.48     39.60 o
   5  18   1      242.68      240.43     38.45 o
   6  18   1      204.44      153.98     40.08 o
   7  18   1     2346.54     2441.95    115.30 o
   8  18   1     1267.26     1310.43    100.78 o
   9  18   1      261.45      229.69     42.98 o
  10  18   1      123.65      116.08     45.69 o
  11  18   1      211.45      213.00     50.75 o
  12  18   1       62.84       70.35     54.58 o
 -12  19   1       60.22       73.32     54.02 o
 -11  19   1       30.19       48.54     50.07 o
 -10  19   1       50.52       35.42     42.81 o
  -9  19   1      469.17      454.09     45.01 o
  -8  19   1      690.89      696.03     42.85 o
  -7  19   1       22.02       39.62     37.07 o
  -6  19   1      145.74      160.81     40.33 o
  -5  19   1      101.03       84.46     40.74 o
  -4  19   1      153.88      164.61     40.66 o
  -3  19   1     1049.26     1016.44     75.19 o
  -2  19   1     2194.35     2227.06     78.18 o
  -1  19   1     1273.05     1280.52     71.72 o
   0  19   1      201.10      140.54     49.16 o
   1  19   1      665.63      586.97     50.41 o
   2  19   1      551.50      660.53     51.37 o
   3  19   1      992.02     1044.52     44.69 o
   4  19   1      683.58      668.63     42.76 o
   5  19   1      456.73      410.31     40.11 o
   6  19   1     2018.03     2017.14     65.09 o
   7  19   1      201.73      205.28     49.62 o
   8  19   1        5.83       21.54     43.77 o
   9  19   1      224.39      233.01     43.80 o
  10  19   1       53.27       54.81     48.66 o
  11  19   1       86.10      109.68     51.18 o
  12  19   1      236.03      258.00     57.35 o
 -12  20   1      149.42      149.69     54.16 o
 -11  20   1      112.40      134.34     52.66 o
 -10  20   1        3.56       11.54     47.26 o
  -9  20   1      112.52      117.21     46.02 o
  -8  20   1      146.02      108.70     42.76 o
  -7  20   1       13.35       18.45     39.18 o
  -6  20   1      118.44      155.14     41.89 o
  -5  20   1      261.34      266.17     40.21 o
  -4  20   1      126.10      174.21     42.22 o
  -3  20   1       84.71      105.97     40.05 o
  -2  20   1     1503.58     1554.02     98.47 o
  -1  20   1       20.59       51.53     43.28 o
   0  20   1      204.81      237.26     50.56 o
   1  20   1      986.92     1068.69     52.73 o
   2  20   1      769.85      882.65     51.35 o
   3  20   1     1714.77     1856.09     99.38 o
   4  20   1      361.91      363.22     40.44 o
   5  20   1      115.93      105.15     38.92 o
   6  20   1      560.95      570.11     43.17 o
   7  20   1     1487.89     1478.94     64.78 o
   8  20   1      761.71      750.83     49.86 o
   9  20   1      149.28      144.25     44.67 o
  10  20   1      332.47      383.17     49.19 o
  11  20   1      323.01      392.34     55.55 o
 -11  21   1      177.50      149.45     53.44 o
 -10  21   1      109.48      134.13     51.00 o
  -9  21   1       50.60       85.21     45.89 o
  -8  21   1      237.26      281.98     44.34 o
  -7  21   1       83.07       91.48     43.29 o
  -6  21   1       28.13       23.13     41.31 o
  -5  21   1      237.80      225.10     42.21 o
  -4  21   1      200.40      203.49     40.80 o
  -3  21   1      692.30      775.86     58.11 o
  -2  21   1      454.51      521.07     46.08 o
  -1  21   1      240.82      220.31     42.82 o
   0  21   1      586.34      597.19     55.07 o
   1  21   1     1690.19     1783.64     55.05 o
   2  21   1      261.33      292.62     54.95 o
   3  21   1      521.74      510.73     40.00 o
   4  21   1      125.42      111.45     38.45 o
   5  21   1     1004.12     1015.45     56.14 o
   6  21   1     3017.12     3033.88    167.53 o
   7  21   1      352.83      342.27     44.40 o
   8  21   1       84.65      106.99     41.17 o
   9  21   1      132.63      181.16     45.75 o
  10  21   1      104.69       72.93     51.56 o
  11  21   1       39.61       48.05     52.23 o
 -11  22   1       22.41       29.83     56.01 o
 -10  22   1      219.75      210.64     50.93 o
  -9  22   1       26.72       29.79     48.80 o
  -8  22   1       79.50       79.96     43.58 o
  -7  22   1      131.85       93.04     44.98 o
  -6  22   1       17.98       36.67     53.66 o
  -5  22   1      137.42      138.05     41.71 o
  -4  22   1      352.93      423.94     49.38 o
  -3  22   1       81.16      109.02     40.80 o
  -2  22   1      260.52      246.74     41.77 o
  -1  22   1      259.98      318.82     44.08 o
   0  22   1      577.83      561.65     42.71 o
   1  22   1     2106.41     2231.68     57.49 o
   2  22   1      929.19      982.01     52.70 o
   3  22   1      303.61      241.86     43.13 o
   4  22   1     2158.11     2249.67     54.56 o
   5  22   1      343.18      415.03     43.82 o
   6  22   1      180.38      193.20     42.22 o
   7  22   1      671.16      660.52     56.36 o
   8  22   1      384.54      391.61     44.03 o
   9  22   1       86.30      115.09     50.40 o
  10  22   1      513.54      570.53     52.79 o
 -10  23   1      153.36      170.22     55.28 o
  -9  23   1       34.92       34.93     51.92 o
  -8  23   1        5.56        8.53     45.43 o
  -7  23   1      180.90      163.86     43.31 o
  -6  23   1      336.27      352.38     56.86 o
  -5  23   1      474.28      492.52     43.62 o
  -4  23   1      557.78      572.40     45.11 o
  -3  23   1       99.26      113.17     42.70 o
  -2  23   1       57.98       59.51     42.15 o
  -1  23   1      264.07      294.99     42.76 o
   0  23   1      949.57     1084.44     45.70 o
   1  23   1      871.35      887.99     51.90 o
   2  23   1     1075.55     1210.86     43.15 o
   3  23   1     1641.73     1556.86     46.47 o
   4  23   1      269.97      323.34     44.38 o
   5  23   1      576.31      547.74     43.04 o
   6  23   1      984.08      942.97     46.16 o
   7  23   1       21.83       37.96     45.20 o
   8  23   1      282.69      318.50     48.03 o
   9  23   1      162.57      180.72     50.37 o
  10  23   1      121.36      147.96     55.24 o
 -10  24   1      447.75      466.29     59.89 o
  -9  24   1      113.85      126.26     50.51 o
  -8  24   1       61.84       70.86     50.16 o
  -7  24   1      831.30      783.98     48.51 o
  -6  24   1      705.66      698.83     55.46 o
  -5  24   1      100.26       48.29     44.21 o
  -4  24   1      181.97      217.18     45.13 o
  -3  24   1      184.28      208.41     45.21 o
  -2  24   1      798.58      784.86     44.36 o
  -1  24   1     1917.65     2032.77     79.24 o
   0  24   1     1004.81     1108.70     47.15 o
   1  24   1      280.90      317.39     53.33 o
   2  24   1     1011.82      960.57     71.31 o
   3  24   1      304.84      319.17     43.65 o
   4  24   1     1041.87      954.47     46.41 o
   5  24   1      737.93      735.42     43.19 o
   6  24   1      643.53      597.08     61.00 o
   7  24   1      684.46      581.74     45.33 o
   8  24   1      144.07      175.27     52.12 o
   9  24   1      153.53      129.20     52.58 o
  -9  25   1      114.19       71.49     52.09 o
  -8  25   1      209.13      192.56     50.66 o
  -7  25   1       57.03       64.96     46.91 o
  -6  25   1      730.23      713.39     55.61 o
  -5  25   1     1971.25     1968.81    120.96 o
  -4  25   1     1388.30     1296.25     58.06 o
  -3  25   1      111.80      100.21     43.34 o
  -2  25   1     1214.32     1136.65     48.10 o
  -1  25   1      396.09      401.03     46.58 o
   0  25   1      597.66      629.75     43.82 o
   1  25   1     1510.13     1477.80     77.57 o
   2  25   1      763.71      771.04     47.48 o
   3  25   1      305.42      288.16     46.45 o
   4  25   1      270.19      216.27     48.65 o
   5  25   1      429.52      397.46     44.66 o
   6  25   1      169.35      158.35     52.38 o
   7  25   1       82.49      111.75     48.28 o
   8  25   1      409.61      400.58     55.42 o
   9  25   1      479.47      488.27     58.14 o
  -8  26   1      100.17       87.99     52.81 o
  -7  26   1      519.21      482.09     48.73 o
  -6  26   1      647.76      677.67     58.18 o
  -5  26   1        1.04       23.06     45.10 o
  -4  26   1      471.34      517.85     46.62 o
  -3  26   1      564.84      618.36     47.34 o
  -2  26   1      190.57      206.26     44.40 o
  -1  26   1     1146.73     1153.31     59.53 o
   0  26   1     1022.10     1011.01     47.90 o
   1  26   1       75.25       52.11     42.58 o
   2  26   1      465.36      459.56     46.92 o
   3  26   1      612.09      593.18     47.01 o
   4  26   1      830.63      840.63     51.05 o
   5  26   1      958.59      887.41     46.88 o
   6  26   1      301.01      310.38     58.45 o
   7  26   1      202.08      195.50     51.70 o
   8  26   1        0.87        4.94     55.30 o
  -7  27   1      110.05      119.12     50.46 o
  -6  27   1      408.33      357.16     57.71 o
  -5  27   1      518.40      515.62     47.49 o
  -4  27   1      365.59      379.81     47.66 o
  -3  27   1      309.63      328.33     51.39 o
  -2  27   1      685.09      683.58     63.32 o
  -1  27   1      941.51     1024.06     48.22 o
   0  27   1      616.42      660.19     49.50 o
   1  27   1     1112.56     1082.20     41.67 o
   2  27   1      511.07      483.07     47.95 o
   3  27   1       51.49       44.53     47.55 o
   4  27   1      160.98      131.55     49.25 o
   5  27   1       13.97       26.92     49.01 o
   6  27   1       23.45       57.61     58.76 o
   7  27   1       75.49       94.07     52.16 o
  -7  28   1      556.55      566.30     50.49 o
  -6  28   1      287.42      229.33     63.11 o
  -5  28   1        7.14        1.79     50.06 o
  -4  28   1      349.90      364.03     53.49 o
  -3  28   1      525.45      493.79     50.22 o
  -2  28   1       40.80       39.68     49.09 o
  -1  28   1      565.03      596.27     47.56 o
   0  28   1      155.34      153.80     49.47 o
   1  28   1      202.19      160.56     42.26 o
   2  28   1      805.31      823.41     45.49 o
   3  28   1      333.14      372.25     51.16 o
   4  28   1       34.11       40.94     50.59 o
   5  28   1       39.50       13.43     50.40 o
   6  28   1      122.67       78.83     64.59 o
  -5  29   1      212.81      207.18     55.39 o
  -4  29   1      153.06      150.56     53.04 o
  -3  29   1      301.26      260.76     51.80 o
  -2  29   1      592.89      531.70     50.84 o
  -1  29   1      252.23      238.31     50.22 o
   0  29   1       74.23       63.67     52.65 o
   1  29   1      287.22      248.89     43.65 o
   2  29   1      225.40      196.62     44.05 o
   3  29   1       90.58      117.80     53.62 o
   4  29   1      180.76      162.16     53.20 o
   5  29   1      237.44      185.37     53.29 o
  -4  30   1      345.29      309.77     57.05 o
  -3  30   1      195.42      148.08     56.50 o
  -2  30   1       82.26      116.76     51.19 o
  -1  30   1       98.02      106.77     53.54 o
   0  30   1       46.86       51.36     47.99 o
   1  30   1       24.24       24.19     44.66 o
   2  30   1      282.52      269.20     46.89 o
   3  30   1      215.98      197.14     44.99 o
   4  30   1      225.54      222.08     54.00 o
  -2  31   1      220.34      161.84     56.16 o
  -1  31   1       39.36       32.54     51.32 o
   0  31   1       38.98       20.64     50.62 o
   1  31   1       16.96       17.53     47.99 o
   2  31   1       54.34       26.67     49.87 o
  -1 -31   2      160.60       92.63     68.68 o
   0 -31   2       46.22       44.82     68.85 o
   1 -31   2       54.75       55.45     68.88 o
  -4 -30   2       82.80       82.86     68.13 o
  -3 -30   2       53.13       74.74     66.64 o
  -2 -30   2      146.05      119.15     65.09 o
  -1 -30   2       32.75       25.44     61.47 o
   0 -30   2       15.31        1.16     64.16 o
   1 -30   2        8.61       10.12     68.62 o
   2 -30   2       52.91       13.75     63.39 o
   3 -30   2       10.82        1.06     68.26 o
  -5 -29   2      125.56       98.89     65.72 o
  -4 -29   2       71.18       60.48     64.35 o
  -3 -29   2      400.95      351.26     62.15 o
  -2 -29   2       57.54       64.11     56.54 o
  -1 -29   2       93.11       88.52     58.20 o
   0 -29   2       49.66       37.89     61.87 o
   1 -29   2      115.14      120.69     66.96 o
   2 -29   2      299.57      273.14     61.70 o
   3 -29   2      196.89      143.59     65.79 o
   4 -29   2      129.85      130.34     65.96 o
   5 -29   2       52.82       29.29     69.54 o
  -6 -28   2       74.93       60.21     68.71 o
  -5 -28   2      122.16      144.66     68.28 o
  -4 -28   2      271.30      222.51     66.70 o
  -3 -28   2       26.15       30.31     63.07 o
  -2 -28   2       23.32        0.65     56.96 o
  -1 -28   2      131.48       95.58     57.79 o
   0 -28   2      245.28      211.21     64.96 o
   1 -28   2       28.75       13.48     65.24 o
   2 -28   2      160.85      171.20     58.30 o
   3 -28   2        0.82        0.73     63.72 o
   4 -28   2      117.39      106.14     64.11 o
   5 -28   2        2.14       26.42     68.36 o
   6 -28   2       55.20       64.17     69.32 o
  -7 -27   2      175.06      167.90     63.22 o
  -6 -27   2      459.38      432.33     64.03 o
  -5 -27   2      208.65      227.15     63.65 o
  -4 -27   2       56.94      103.98     63.64 o
  -3 -27   2      247.44      213.54     57.69 o
  -2 -27   2      292.90      259.21     61.40 o
  -1 -27   2      910.00      763.26     58.05 o
   0 -27   2      712.22      563.39     61.90 o
   1 -27   2      399.11      374.59     57.63 o
   2 -27   2      367.27      400.37     56.75 o
   3 -27   2      452.77      427.74     61.54 o
   4 -27   2      377.02      320.04     59.44 o
   5 -27   2      464.86      447.10     67.29 o
   6 -27   2      151.64      151.30     67.54 o
   7 -27   2      107.88      103.01     73.22 o
  -8 -26   2       36.23       30.49     62.23 o
  -7 -26   2      458.06      396.14     66.25 o
  -6 -26   2      261.56      304.37     62.31 o
  -5 -26   2     1004.35      896.80     64.01 o
  -4 -26   2     1233.78     1175.60     58.40 o
  -3 -26   2      123.13      107.79     55.26 o
  -2 -26   2       80.94       58.74     56.36 o
  -1 -26   2       95.74       61.64     53.91 o
   0 -26   2      570.68      572.20     57.82 o
   1 -26   2      179.72      161.45     56.29 o
   2 -26   2       74.87       95.81     55.03 o
   3 -26   2      172.53      226.18     60.36 o
   4 -26   2      274.29      326.16     59.24 o
   5 -26   2      397.34      427.37     60.75 o
   6 -26   2      205.17      205.97     66.34 o
   7 -26   2       40.75       30.62     67.93 o
   8 -26   2       32.17        2.74     71.40 o
  -9 -25   2       56.93       32.32     93.24 o
  -8 -25   2      250.20      199.92     87.43 o
  -7 -25   2      386.97      383.20     63.61 o
  -6 -25   2      966.12      955.92     63.20 o
  -5 -25   2      934.72      965.00     62.16 o
  -4 -25   2      498.15      434.69     54.83 o
  -3 -25   2       22.67       49.40     51.99 o
  -2 -25   2      589.08      683.74     60.00 o
  -1 -25   2     1481.54     1437.52     61.04 o
   0 -25   2     1502.23     1493.09     57.21 o
   1 -25   2      807.84      735.61     56.85 o
   2 -25   2       32.21       12.13     54.07 o
   3 -25   2      225.07      230.04     53.05 o
   4 -25   2      212.34      225.10     56.54 o
   5 -25   2      841.60      697.54     60.79 o
   6 -25   2      798.44      730.27     65.54 o
   7 -25   2      288.21      261.48     67.38 o
   8 -25   2        0.56        4.16     71.08 o
 -10 -24   2      427.31      445.74    101.96 o
  -9 -24   2      185.44      132.89     62.50 o
  -8 -24   2       48.20       16.27     84.82 o
  -7 -24   2      280.53      254.89     57.01 o
  -6 -24   2      752.93      733.45     90.41 o
  -5 -24   2      541.94      504.44     57.14 o
  -4 -24   2     1168.50     1224.04     57.16 o
  -3 -24   2      375.26      326.13     53.78 o
  -2 -24   2     1041.32     1093.85     55.66 o
  -1 -24   2      405.43      356.62     52.28 o
   0 -24   2      128.45      144.20     56.53 o
   1 -24   2      250.05      252.47     51.50 o
   2 -24   2      162.28      201.08     53.35 o
   3 -24   2      411.96      314.38     53.59 o
   4 -24   2      539.49      479.28     53.59 o
   5 -24   2      231.97      248.72     55.54 o
   6 -24   2      204.04      246.06     57.64 o
   7 -24   2      413.91      341.04     59.23 o
   8 -24   2       45.89       35.82     69.39 o
   9 -24   2      160.26      109.68     64.71 o
 -10 -23   2       15.69       10.03     69.54 o
  -9 -23   2        5.45        2.25     60.04 o
  -8 -23   2       92.00       71.00     57.91 o
  -7 -23   2     1457.45     1444.77     77.09 o
  -6 -23   2      557.75      585.71     96.69 o
  -5 -23   2      555.45      509.17     55.54 o
  -4 -23   2      359.09      366.63     52.71 o
  -3 -23   2      680.03      616.42     54.43 o
  -2 -23   2     1578.44     1530.67     56.89 o
  -1 -23   2     2037.94     1986.84     59.69 o
   0 -23   2      432.43      448.42     50.03 o
   1 -23   2      485.24      513.86     54.52 o
   2 -23   2      820.56      813.26     54.41 o
   3 -23   2      771.83      762.93     57.60 o
   4 -23   2      146.64      132.16     56.15 o
   5 -23   2      923.36      885.96     60.16 o
   6 -23   2     1261.10     1168.57     62.08 o
   7 -23   2       44.24       47.50     57.28 o
   8 -23   2      146.62      170.04     64.48 o
   9 -23   2       57.32       43.31     61.48 o
  10 -23   2       51.50       50.01     66.90 o
 -11 -22   2       88.62       64.04     59.22 o
 -10 -22   2      240.29      260.63     60.40 o
  -9 -22   2       56.16       99.76     61.99 o
  -8 -22   2      164.53      163.79     54.78 o
  -7 -22   2       33.33       24.45     51.19 o
  -6 -22   2      639.27      628.65     58.13 o
  -5 -22   2      696.41      701.85     57.28 o
  -4 -22   2       55.97       82.89     50.40 o
  -3 -22   2      478.11      437.09     55.94 o
  -2 -22   2      249.77      244.24     54.67 o
  -1 -22   2      156.31      234.68     52.08 o
   0 -22   2      671.63      597.56     54.78 o
   1 -22   2      509.68      480.07     55.25 o
   2 -22   2     1499.85     1395.17     54.12 o
   3 -22   2      618.25      636.49     57.01 o
   4 -22   2     2541.76     2495.03     61.72 o
   5 -22   2      641.90      603.71     57.76 o
   6 -22   2      711.40      737.75     59.68 o
   7 -22   2     1321.88     1189.78     62.95 o
   8 -22   2      955.52      850.60     64.50 o
   9 -22   2      257.63      252.83     60.16 o
  10 -22   2      358.54      318.95     68.00 o
 -11 -21   2       29.90       15.74     53.26 o
 -10 -21   2      132.47      131.48     61.74 o
  -9 -21   2       74.64       32.54     60.07 o
  -8 -21   2      147.44      136.01     55.59 o
  -7 -21   2      531.52      575.82     57.15 o
  -6 -21   2      151.52      161.82     51.10 o
  -5 -21   2       77.43       69.35     46.95 o
  -4 -21   2      393.66      327.21     51.29 o
  -3 -21   2      207.00      214.86     55.75 o
  -2 -21   2      801.73      817.11     55.35 o
  -1 -21   2     1122.83     1155.43     65.65 o
   0 -21   2      511.75      541.83     51.34 o
   1 -21   2     1417.22     1372.35     54.78 o
   2 -21   2     1793.24     1788.19     55.10 o
   3 -21   2     2556.32     2670.14     58.19 o
   4 -21   2        0.48       14.81     52.51 o
   5 -21   2      575.78      569.96     55.19 o
   6 -21   2     1939.78     2089.03     64.40 o
   7 -21   2      165.15      145.55     60.22 o
   8 -21   2      493.72      425.69     62.21 o
   9 -21   2      429.04      427.01     60.61 o
  10 -21   2      103.79      162.08     63.20 o
  11 -21   2       58.96       65.07     74.19 o
 -12 -20   2       92.86       67.07     56.92 o
 -11 -20   2       56.51       44.97     52.47 o
 -10 -20   2       14.51       31.72     58.80 o
  -9 -20   2       27.87       21.27     54.74 o
  -8 -20   2       41.09       58.39     54.75 o
  -7 -20   2       20.91       20.95     47.91 o
  -6 -20   2      184.69      183.63     50.69 o
  -5 -20   2      394.44      389.73     51.72 o
  -4 -20   2       65.53       63.10     49.75 o
  -3 -20   2      777.39      821.69     64.67 o
  -2 -20   2      807.03      924.87     53.43 o
  -1 -20   2       17.50       39.56     51.02 o
   0 -20   2      753.17      725.31     52.07 o
   1 -20   2     2157.09     2144.24     81.15 o
   2 -20   2      664.11      706.52     54.31 o
   3 -20   2      104.27       77.47     53.97 o
   4 -20   2       18.59        9.82     49.52 o
   5 -20   2      349.11      405.30     53.01 o
   6 -20   2     1037.63     1069.16     60.01 o
   7 -20   2     1536.92     1573.63     64.59 o
   8 -20   2      909.29      862.39     62.73 o
   9 -20   2      148.81      149.93     57.27 o
  10 -20   2      335.76      252.63     61.18 o
  11 -20   2      192.29      129.35     69.50 o
 -12 -19   2       53.83       34.58     56.64 o
 -11 -19   2       54.66       42.42     50.32 o
 -10 -19   2       48.73       21.16     53.05 o
  -9 -19   2      247.01      230.37     56.66 o
  -8 -19   2      275.28      306.12     55.61 o
  -7 -19   2      172.35      169.83     48.30 o
  -6 -19   2     1070.72     1101.57     54.24 o
  -5 -19   2      228.32      245.93     50.93 o
  -4 -19   2      749.94      836.34     93.50 o
  -3 -19   2      823.59      839.05     76.98 o
  -2 -19   2      277.43      260.58     55.76 o
  -1 -19   2      458.60      456.66     53.10 o
   0 -19   2      638.76      651.18     52.22 o
   1 -19   2     1363.93     1350.40     56.45 o
   2 -19   2     3382.38     3334.94     71.24 o
   3 -19   2     1322.92     1288.70     83.73 o
   4 -19   2     1670.89     1766.29     56.31 o
   5 -19   2       46.55       67.10     51.88 o
   6 -19   2      261.07      256.16     56.04 o
   7 -19   2     1061.82     1008.83     59.85 o
   8 -19   2      247.57      293.25     60.63 o
   9 -19   2      840.22      862.56     61.74 o
  10 -19   2       13.36        8.83     63.29 o
  11 -19   2       40.92       33.15     68.25 o
 -12 -18   2       11.29       21.55     57.92 o
 -11 -18   2      113.79      122.39     52.76 o
 -10 -18   2       70.30       87.42     57.93 o
  -9 -18   2       11.68        6.42     56.10 o
  -8 -18   2     1050.43     1018.83     93.61 o
  -7 -18   2      565.01      554.54     50.15 o
  -6 -18   2      534.32      669.39     51.30 o
  -5 -18   2      116.46      148.58     49.95 o
  -4 -18   2      161.26      148.40     52.32 o
  -3 -18   2      833.64      987.27     76.98 o
  -2 -18   2      710.79      699.03     57.50 o
  -1 -18   2      295.94      273.01     50.51 o
   0 -18   2     1632.51     1698.10     57.82 o
   1 -18   2     3106.38     3022.55     62.05 o
   2 -18   2      941.87      806.22     55.34 o
   3 -18   2       29.40       26.41     47.80 o
   4 -18   2      170.24      160.60     52.22 o
   5 -18   2       55.83       19.19     54.51 o
   6 -18   2      237.77      208.56     53.50 o
   7 -18   2     1077.99     1268.40     67.39 o
   8 -18   2      787.62      821.78     59.36 o
   9 -18   2        0.14        5.56     55.65 o
  10 -18   2        4.84        2.29     60.11 o
  11 -18   2      123.28      143.09     65.25 o
  12 -18   2      425.26      388.27     73.02 o
 -13 -17   2      205.80      123.43     56.94 o
 -12 -17   2      585.43      548.10     57.85 o
 -11 -17   2       82.95      149.52     51.43 o
 -10 -17   2       11.72        5.67     48.27 o
  -9 -17   2     1184.92     1214.58    139.47 o
  -8 -17   2      242.77      182.51     52.79 o
  -7 -17   2      326.15      367.04     47.47 o
  -6 -17   2      525.80      545.00     68.01 o
  -5 -17   2     1820.67     1872.54    158.86 o
  -4 -17   2     3660.98     3599.07    277.05 o
  -3 -17   2     3109.33     3172.92    197.31 o
  -2 -17   2      209.53      259.85     52.61 o
  -1 -17   2      131.00      127.39     54.27 o
   0 -17   2      139.08      175.60     49.54 o
   1 -17   2     1850.19     1800.14     88.12 o
   2 -17   2     2352.78     2180.71     57.99 o
   3 -17   2     2559.22     2835.01     73.38 o
   4 -17   2      671.85      839.77     53.13 o
   5 -17   2      122.10      124.97     53.77 o
   6 -17   2      103.42      149.52     55.52 o
   7 -17   2      219.90      185.61     57.32 o
   8 -17   2      214.25      194.78     53.18 o
   9 -17   2      834.01      890.52     60.69 o
  10 -17   2      241.89      255.79     58.93 o
  11 -17   2      209.50      161.52     62.74 o
  12 -17   2        6.71        6.35     69.44 o
 -13 -16   2      257.13      187.46     56.93 o
 -12 -16   2      402.80      391.80     50.36 o
 -11 -16   2      514.23      504.16     83.90 o
 -10 -16   2      911.32      973.84     81.94 o
  -9 -16   2      118.13      197.20     52.17 o
  -8 -16   2      915.19      774.28     50.12 o
  -7 -16   2      785.16      833.70     62.49 o
  -6 -16   2      212.53      236.37     48.79 o
  -5 -16   2      310.99      336.35     49.95 o
  -4 -16   2        4.71        9.08     49.65 o
  -3 -16   2      715.35      648.89     66.59 o
  -2 -16   2     1946.45     1974.41     60.38 o
  -1 -16   2      423.14      535.40     61.24 o
   0 -16   2      445.29      557.08     55.04 o
   1 -16   2     2565.90     2582.47     61.26 o
   2 -16   2      495.06      504.69     48.60 o
   3 -16   2      794.69      800.06     54.72 o
   4 -16   2        1.63        3.74     50.67 o
   5 -16   2      456.08      492.71     52.84 o
   6 -16   2      609.28      578.46     57.48 o
   7 -16   2      861.96      937.97     96.48 o
   8 -16   2      482.59      428.00     53.98 o
   9 -16   2       38.55       42.03     55.04 o
  10 -16   2      108.61       93.68     57.19 o
  11 -16   2       91.94       79.29     61.88 o
  12 -16   2      309.85      264.82     66.38 o
 -13 -15   2      140.21      120.52     51.89 o
 -12 -15   2      602.46      551.87     55.56 o
 -11 -15   2      690.85      715.96     54.36 o
 -10 -15   2      202.80      227.84     45.96 o
  -9 -15   2      740.11      779.30     99.71 o
  -8 -15   2      151.04      115.71     45.77 o
  -7 -15   2      266.31      241.95     49.76 o
  -6 -15   2     2966.77     3118.14    299.49 o
  -5 -15   2     4373.48     4440.05    361.36 o
  -4 -15   2     1876.47     2014.81     69.72 o
  -3 -15   2     3691.22     3662.11    172.18 o
  -2 -15   2     2243.46     2293.15     57.93 o
  -1 -15   2     1334.89     1455.00     99.85 o
   0 -15   2     2234.53     2307.02     57.84 o
   1 -15   2     6381.07     6166.00    133.33 o
   2 -15   2     5755.08     5684.68     68.97 o
   3 -15   2     1406.11     1368.51     53.77 o
   4 -15   2      663.89      679.46     51.39 o
   5 -15   2      146.78      183.65     52.54 o
   6 -15   2       19.58       60.12     56.66 o
   7 -15   2       74.36       85.37     58.14 o
   8 -15   2        4.59        3.85     51.00 o
   9 -15   2       24.02       13.05     51.65 o
  10 -15   2      123.60      169.37     55.20 o
  11 -15   2      284.04      265.87     59.45 o
  12 -15   2       22.79       20.98     68.79 o
  13 -15   2      202.74      217.24     72.31 o
 -13 -14   2      344.45      283.23     52.59 o
 -12 -14   2      400.94      416.33     68.02 o
 -11 -14   2      861.39      867.29    101.89 o
 -10 -14   2     2402.10     2482.12    164.57 o
  -9 -14   2      438.56      423.22     62.02 o
  -8 -14   2     2053.37     2362.20    248.69 o
  -7 -14   2     3761.61     3797.83    345.31 o
  -6 -14   2     1309.28     1409.83     66.92 o
  -5 -14   2      832.61      912.95     85.87 o
  -4 -14   2      950.48      933.43     88.34 o
  -3 -14   2      543.71      489.19     52.62 o
  -2 -14   2      650.95      671.66     49.31 o
  -1 -14   2     3043.64     3210.47    164.96 o
   0 -14   2     3069.16     3361.99     62.64 o
   1 -14   2       45.52       67.22     52.32 o
   2 -14   2      300.90      329.19     51.12 o
   3 -14   2      199.38      201.58     49.00 o
   4 -14   2      810.94      926.41     69.93 o
   5 -14   2      248.88      324.29     51.56 o
   6 -14   2      343.18      300.75     57.40 o
   7 -14   2      740.80      740.97     54.27 o
   8 -14   2     1566.41     1620.89    101.92 o
   9 -14   2      640.01      601.03     54.02 o
  10 -14   2      357.87      325.40     57.05 o
  11 -14   2      117.80       74.65     60.16 o
  12 -14   2       55.76       40.49     63.36 o
  13 -14   2      141.98      140.63     69.87 o
 -14 -13   2       68.52        6.71     58.16 o
 -13 -13   2       69.40       84.00     53.14 o
 -12 -13   2     1472.94     1377.31    107.76 o
 -11 -13   2     1441.36     1465.93     95.45 o
 -10 -13   2       13.29       31.55     35.81 o
  -9 -13   2      731.97      755.79     42.15 o
  -8 -13   2      536.55      541.31     49.98 o
  -7 -13   2     1268.45     1280.95     99.86 o
  -6 -13   2     7716.33     7431.94    670.79 o
  -5 -13   2     6218.73     6386.56    553.04 o
  -4 -13   2      384.44      357.38     49.93 o
  -3 -13   2     1404.70     1371.96    138.05 o
  -2 -13   2     3203.20     2959.41     62.68 o
  -1 -13   2      801.47      768.81     67.90 o
   0 -13   2     4776.04     5006.85     64.92 o
   1 -13   2     3385.77     3487.53     63.54 o
   2 -13   2     4114.32     4102.58     67.24 o
   3 -13   2      402.49      405.04     52.03 o
   4 -13   2     1208.71     1321.17     68.48 o
   5 -13   2      884.37      928.56     64.09 o
   6 -13   2      607.60      694.69     72.51 o
   7 -13   2       35.67       42.00     47.29 o
   8 -13   2      159.13      168.53     51.78 o
   9 -13   2      450.73      497.59     54.10 o
  10 -13   2        2.80       23.30     54.74 o
  11 -13   2      232.28      207.11     60.87 o
  12 -13   2      109.93      128.54     61.90 o
  13 -13   2      541.20      545.62     83.88 o
 -14 -12   2      127.49      127.61     56.37 o
 -13 -12   2      186.36      205.67     41.89 o
 -12 -12   2      213.79      202.45     40.62 o
 -11 -12   2     1659.84     1741.61    113.17 o
 -10 -12   2     1426.77     1261.88     83.98 o
  -9 -12   2      729.50      876.90     37.38 o
  -8 -12   2      656.67      597.54     66.52 o
  -7 -12   2     1065.45      964.92     48.67 o
  -6 -12   2     1012.89      913.73     58.34 o
  -5 -12   2     3511.03     3662.70    198.61 o
  -4 -12   2     3605.14     3741.57    373.23 o
  -3 -12   2     4697.98     4913.27    124.22 o
  -2 -12   2       37.39       29.85     50.80 o
  -1 -12   2     3997.51     4102.79     63.11 o
   0 -12   2      981.31     1577.30     55.68 o
   1 -12   2     2219.46     2381.61     64.34 o
   2 -12   2      551.41      484.25     53.65 o
   3 -12   2      905.88      825.76     42.83 o
   4 -12   2      820.58      882.54     51.49 o
   5 -12   2      612.42      565.15     55.60 o
   6 -12   2     1365.46     1447.29     59.80 o
   7 -12   2      953.39      941.17     50.42 o
   8 -12   2     1075.12     1048.08     75.70 o
   9 -12   2      546.71      573.09     52.55 o
  10 -12   2      274.64      217.96     55.98 o
  11 -12   2       32.05       55.95     55.61 o
  12 -12   2      120.37      123.29     61.81 o
  13 -12   2      147.65      160.70     61.38 o
 -14 -11   2      204.83      185.32     45.89 o
 -13 -11   2       58.94       80.89     43.66 o
 -12 -11   2     1033.76     1086.40     73.83 o
 -11 -11   2      760.67      681.71     39.98 o
 -10 -11   2       27.97       26.72     34.00 o
  -9 -11   2      378.47      292.37     36.26 o
  -8 -11   2      171.92      191.03     40.45 o
  -7 -11   2      268.61      314.46     38.86 o
  -6 -11   2     9321.66     8853.11    609.98 o
  -5 -11   2     4304.43     3808.59    215.07 o
  -4 -11   2     3479.78     3352.13    197.61 o
  -3 -11   2     5009.84     4983.09    362.19 o
  -2 -11   2     1624.82     1929.71    118.12 o
  -1 -11   2     4835.39     5089.25    168.01 o
   0 -11   2     6564.30     6818.90    114.96 o
   1 -11   2     5565.34     5839.32     75.75 o
   2 -11   2     2804.77     2974.80     85.76 o
   3 -11   2     1922.48     2030.96     96.37 o
   4 -11   2      576.56      716.18     53.98 o
   5 -11   2     3067.45     3268.35    329.99 o
   6 -11   2     2182.07     2151.75    105.94 o
   7 -11   2      221.88      212.44     46.63 o
   8 -11   2      302.33      321.88     50.52 o
   9 -11   2      408.49      436.08     53.40 o
  10 -11   2       81.41       83.52     54.57 o
  11 -11   2      604.65      637.07     58.76 o
  12 -11   2      235.79      225.91     58.92 o
  13 -11   2      162.42      151.13     58.51 o
  14 -11   2       99.17       59.32     62.19 o
 -14 -10   2       15.35       29.37     46.52 o
 -13 -10   2      116.66      114.90     42.49 o
 -12 -10   2      252.84      265.44     39.91 o
 -11 -10   2     1306.68     1309.35     66.49 o
 -10 -10   2      948.95     1005.32     56.31 o
  -9 -10   2      642.27      720.61     49.33 o
  -8 -10   2      569.75      537.02     40.45 o
  -7 -10   2       62.43       61.45     37.23 o
  -6 -10   2     1487.30     1350.01    150.47 o
  -5 -10   2     7034.67     6290.81    482.25 o
  -4 -10   2     8534.74     8311.90    777.51 o
  -3 -10   2     2462.39     2012.56    153.02 o
  -2 -10   2     1766.08     1949.55    213.29 o
  -1 -10   2     3176.88     3009.02    127.92 o
   0 -10   2     9860.42    11878.79    148.87 o
   1 -10   2     4976.60     5741.85     67.82 o
   2 -10   2     1195.05     1316.23     56.10 o
   3 -10   2       61.30      114.84     54.99 o
   4 -10   2     2374.58     2220.57    144.19 o
   5 -10   2      816.15      920.07     68.19 o
   6 -10   2     4705.07     4592.30    363.17 o
   7 -10   2     2920.60     2786.25    182.69 o
   8 -10   2      974.40      965.01     51.22 o
   9 -10   2      861.47      864.50     54.55 o
  10 -10   2     1095.80     1179.14     75.14 o
  11 -10   2      613.35      514.16     54.74 o
  12 -10   2       53.46       68.45     58.59 o
  13 -10   2      309.49      257.51     57.54 o
  14 -10   2      442.87      368.82     61.31 o
 -14  -9   2        5.31       25.56     45.33 o
 -13  -9   2      238.35      253.61     48.44 o
 -12  -9   2      451.15      448.97     46.98 o
 -11  -9   2       25.83       16.23     39.66 o
 -10  -9   2      218.38      168.43     34.63 o
  -9  -9   2      391.38      352.23     35.24 o
  -8  -9   2      119.91       86.44     33.73 o
  -7  -9   2      762.19      744.01     74.31 o
  -6  -9   2     1659.14     1725.25    159.89 o
  -5  -9   2      868.53      697.36     39.44 o
  -4  -9   2     3718.58     3434.05    185.05 o
  -3  -9   2     7491.77     6840.24    413.90 o
  -2  -9   2     5553.27     5184.86    268.41 o
  -1  -9   2     7577.45     7774.63    694.10 o
   0  -9   2    11124.18    10351.13    153.88 o
   1  -9   2     4809.33     5192.04     73.47 o
   2  -9   2     6284.45     6114.34     78.86 o
   3  -9   2     2571.09     2554.42     66.36 o
   4  -9   2      639.90      613.88     57.57 o
   5  -9   2     1921.53     1787.59     93.06 o
   6  -9   2     1260.83     1284.91    109.04 o
   7  -9   2      182.15      187.43     46.75 o
   8  -9   2      856.32      806.00     50.50 o
   9  -9   2     1414.34     1372.68     88.61 o
  10  -9   2      664.46      678.37     65.77 o
  11  -9   2      325.03      283.33     52.48 o
  12  -9   2      553.10      470.66     52.93 o
  13  -9   2       83.07       77.37     52.60 o
  14  -9   2       48.87       37.33     58.72 o
 -15  -8   2       28.29       15.40     56.17 o
 -14  -8   2      116.49       98.02     42.14 o
 -13  -8   2       72.74      111.41     42.23 o
 -12  -8   2      415.88      413.65     37.35 o
 -11  -8   2      285.28      295.08     37.79 o
 -10  -8   2      343.64      438.56     35.35 o
  -9  -8   2      697.62      672.41     36.16 o
  -8  -8   2      848.88      918.87     70.73 o
  -7  -8   2      351.32      282.09     33.18 o
  -6  -8   2      197.91      188.56     39.27 o
  -5  -8   2      412.07      473.96     40.23 o
  -4  -8   2      928.19      848.52     60.98 o
  -3  -8   2        8.76      116.14     37.90 o
  -2  -8   2     3475.40     3463.03    165.16 o
  -1  -8   2    11465.02    11584.30    453.15 o
   0  -8   2    17942.28    15699.65    288.38 o
   1  -8   2     6067.00     5946.38     72.46 o
   2  -8   2     1307.44     1390.38     61.50 o
   3  -8   2     4456.10     4917.76    154.72 o
   4  -8   2     2282.23     1897.66    100.03 o
   5  -8   2      790.96      840.36     49.95 o
   6  -8   2     3614.18     3644.63    229.92 o
   7  -8   2     4615.38     4507.98    261.84 o
   8  -8   2     2707.50     2582.28    130.74 o
   9  -8   2      241.68      287.69     58.61 o
  10  -8   2       66.02       96.36     52.24 o
  11  -8   2       25.59       30.79     52.63 o
  12  -8   2      145.71      141.41     51.88 o
  13  -8   2      458.62      390.48    103.76 o
  14  -8   2      426.39      411.51     72.74 o
 -15  -7   2       21.04       35.28     49.07 o
 -14  -7   2       68.25       81.61     42.53 o
 -13  -7   2       81.75       77.84     40.56 o
 -12  -7   2       62.54       35.74     38.04 o
 -11  -7   2      490.57      498.09     38.47 o
 -10  -7   2     1032.46     1043.45     38.48 o
  -9  -7   2     1403.57     1298.18     50.33 o
  -8  -7   2      192.99      274.43     35.08 o
  -7  -7   2       25.22       47.34     33.09 o
  -6  -7   2       85.17       84.42     45.85 o
  -5  -7   2     1326.46     1276.19     91.81 o
  -4  -7   2     2563.19     1941.60    103.89 o
  -3  -7   2     7280.25     6650.71    444.11 o
  -2  -7   2     2935.68     2820.57    212.30 o
  -1  -7   2      196.03      226.50     42.14 o
   0  -7   2     2873.42     2818.16    201.01 o
   1  -7   2     5340.75     5375.67     84.77 o
   2  -7   2     8204.45     9247.64    101.30 o
   3  -7   2     3621.77     4013.46    154.03 o
   4  -7   2     1495.35     1475.31    102.55 o
   5  -7   2     2328.96     2438.63    194.51 o
   6  -7   2      362.18      316.78     47.00 o
   7  -7   2       24.13       60.78     43.96 o
   8  -7   2     1790.85     1868.77    125.92 o
   9  -7   2     2554.24     2528.72    151.45 o
  10  -7   2      542.96      659.88     71.87 o
  11  -7   2      176.91      131.88     47.94 o
  12  -7   2      713.83      684.49     50.31 o
  13  -7   2      262.02      258.18     51.30 o
  14  -7   2       26.64       18.44     62.21 o
 -15  -6   2       19.21       37.60     48.12 o
 -14  -6   2      256.18      276.28     47.67 o
 -13  -6   2      504.39      477.57     41.87 o
 -12  -6   2      122.80      138.01     39.02 o
 -11  -6   2       80.99      140.56     38.17 o
 -10  -6   2       83.03       74.02     34.72 o
  -9  -6   2      955.67      909.29     36.63 o
  -8  -6   2      863.43      894.23     52.47 o
  -7  -6   2      347.46      283.52     34.57 o
  -6  -6   2     1106.22     1140.71     40.75 o
  -5  -6   2      630.75      575.58    100.29 o
  -4  -6   2     1151.83     1161.15     79.72 o
  -3  -6   2     3250.51     3442.04    244.36 o
  -2  -6   2    24732.90    22898.64   1264.90 o
  -1  -6   2     4710.09     4742.96    259.75 o
   0  -6   2    20001.97    18806.25   1154.52 o
   1  -6   2     3062.20     3407.27     82.59 o
   2  -6   2       84.13       56.21     54.61 o
   3  -6   2     1051.79     1532.49     67.29 o
   4  -6   2      114.11      274.17     58.16 o
   5  -6   2       58.08       67.68     48.03 o
   6  -6   2     1447.47     1394.19     88.21 o
   7  -6   2     6595.18     6512.07    397.26 o
   8  -6   2     1185.87     1108.58     70.65 o
   9  -6   2      150.16      186.89     46.34 o
  10  -6   2      174.17      150.96     44.73 o
  11  -6   2        1.01       26.08     46.33 o
  12  -6   2      412.47      371.79     50.67 o
  13  -6   2      547.31      565.05     52.24 o
  14  -6   2      327.19      326.19     61.61 o
 -15  -5   2       10.93        6.65     54.16 o
 -14  -5   2      108.44       98.63     41.64 o
 -13  -5   2      141.16      166.81     39.53 o
 -12  -5   2      101.99      135.70     37.95 o
 -11  -5   2      164.56      102.90     37.08 o
 -10  -5   2      212.56      204.49     34.43 o
  -9  -5   2      799.61      773.96     37.76 o
  -8  -5   2      158.64      156.03     36.66 o
  -7  -5   2     2195.61     2164.05    103.37 o
  -6  -5   2     3277.83     3226.83    113.63 o
  -5  -5   2     4256.43     4573.32    299.13 o
  -4  -5   2    16920.12    15538.84   1726.11 o
  -3  -5   2     2267.48     2603.29    212.62 o
  -2  -5   2     2081.19     2325.47    126.16 o
  -1  -5   2     3920.49     3715.32    100.17 o
   0  -5   2     5721.82     5437.86    260.03 o
   1  -5   2      748.80      968.95     61.65 o
   2  -5   2     1666.59     1774.33     75.23 o
   3  -5   2     3859.55     4494.66    212.38 o
   4  -5   2     1872.85     2051.11    121.50 o
   5  -5   2      513.63      546.47     47.94 o
   6  -5   2      359.15      321.73     47.83 o
   7  -5   2       11.01       41.33     44.80 o
   8  -5   2     4478.08     4302.04    269.28 o
   9  -5   2      318.76      272.81     44.59 o
  10  -5   2      119.00       83.36     44.58 o
  11  -5   2      647.26      635.00     50.69 o
  12  -5   2      244.86      232.62     48.03 o
  13  -5   2      217.63      201.43     51.96 o
  14  -5   2        5.57       13.36     55.34 o
 -15  -4   2       11.99       11.76     53.55 o
 -14  -4   2      259.21      255.61     42.11 o
 -13  -4   2      810.50      801.09     50.53 o
 -12  -4   2      211.83      201.05     38.31 o
 -11  -4   2      408.92      419.70     36.96 o
 -10  -4   2      842.31      937.95     55.60 o
  -9  -4   2      684.88      665.02     46.80 o
  -8  -4   2      931.77      985.01     38.40 o
  -7  -4   2     1602.01     1440.19     59.05 o
  -6  -4   2     3119.98     3065.14    100.66 o
  -5  -4   2     1834.14     1875.62     86.57 o
  -4  -4   2      921.15      852.26     52.32 o
  -3  -4   2    13002.13    13376.83   1150.20 o
  -2  -4   2     3934.78     3521.41    169.91 o
  -1  -4   2    26426.41    26891.32   1299.80 o
   0  -4   2     3881.21     3819.83    262.91 o
   1  -4   2    11491.25    11623.68    238.38 o
   2  -4   2     2629.44     2832.92     98.55 o
   3  -4   2     2142.68     2156.17    122.48 o
   4  -4   2     2986.08     3289.42    198.72 o
   5  -4   2     2633.13     2549.40    150.44 o
   6  -4   2     1554.40     1525.86    108.70 o
   7  -4   2     6084.23     5640.90    385.22 o
   8  -4   2     1347.23     1381.00     80.32 o
   9  -4   2      396.83      431.54     47.35 o
  10  -4   2      403.86      383.36     44.74 o
  11  -4   2      166.30      215.33     49.27 o
  12  -4   2       42.28       60.24     49.77 o
  13  -4   2      488.37      465.76     52.75 o
  14  -4   2      307.52      306.58     58.27 o
  15  -4   2      130.13       81.10     60.09 o
 -15  -3   2       89.52      112.56     53.27 o
 -14  -3   2      120.44      108.86     47.88 o
 -13  -3   2      232.74      245.18     39.69 o
 -12  -3   2     1525.61     1460.43     73.82 o
 -11  -3   2      261.24      289.53     36.10 o
 -10  -3   2      185.13      256.00     36.64 o
  -9  -3   2      459.15      422.66     37.31 o
  -8  -3   2     1729.38     1610.06     52.17 o
  -7  -3   2       76.35       76.88     33.75 o
  -6  -3   2     3382.75     3499.62    173.53 o
  -5  -3   2    15946.90    16155.31    674.53 o
  -4  -3   2     6392.57     5450.64    351.13 o
  -3  -3   2     3833.36     4931.90    346.33 o
  -2  -3   2     3355.63     2812.36    171.78 o
  -1  -3   2     5360.61     5037.20    513.51 o
   0  -3   2    10172.28     9549.25    324.68 o
   1  -3   2     4531.20     5189.03    471.96 o
   2  -3   2     4367.75     3666.31    115.25 o
   3  -3   2     2199.90     2134.51    160.13 o
   4  -3   2     1990.23     1598.21    113.47 o
   5  -3   2     1381.00     1664.07    136.17 o
   6  -3   2     3585.86     3277.89    211.59 o
   7  -3   2      821.17      833.11     59.92 o
   8  -3   2     1837.93     1804.84    125.92 o
   9  -3   2      521.85      643.60     38.63 o
  10  -3   2       85.92       65.19     37.94 o
  11  -3   2      493.72      440.78     37.74 o
  12  -3   2      407.33      380.83     48.77 o
  13  -3   2      228.62      287.43     56.25 o
  14  -3   2       56.96       67.36     50.88 o
  15  -3   2       19.66       24.34     61.47 o
 -15  -2   2      147.87      143.28     56.07 o
 -14  -2   2       61.24       57.19     47.80 o
 -13  -2   2      180.78      175.23     43.56 o
 -12  -2   2      327.47      296.11     37.36 o
 -11  -2   2     3127.13     3086.70    143.91 o
 -10  -2   2     1909.48     1978.77    106.75 o
  -9  -2   2     2097.41     1915.09     59.76 o
  -8  -2   2     2462.53     2271.77     92.96 o
  -7  -2   2     2659.38     2329.91     91.59 o
  -6  -2   2      920.66      864.37     35.03 o
  -5  -2   2     1506.49     1522.87     87.62 o
  -4  -2   2     6608.62     6324.69    211.15 o
  -3  -2   2    12620.88    12071.01    889.56 o
  -2  -2   2      420.61      505.86     66.12 o
  -1  -2   2     3038.44     4536.48     99.47 o
   0  -2   2     1843.19     3131.85    136.89 o
   1  -2   2     1708.67     1821.85     58.40 o
   2  -2   2     4456.00     5260.64    267.84 o
   3  -2   2      130.19      205.14     60.72 o
   4  -2   2     6122.07     6587.48    427.50 o
   5  -2   2      468.67      465.05     48.61 o
   6  -2   2     1792.48     1894.43    101.98 o
   7  -2   2     2519.39     2462.02    158.69 o
   8  -2   2     1674.21     1549.21    123.74 o
   9  -2   2      599.66      617.57     40.60 o
  10  -2   2      163.69      147.54     36.25 o
  11  -2   2      423.79      488.94     39.12 o
  12  -2   2      455.63      401.67     42.48 o
  13  -2   2      190.45      159.19     50.46 o
  14  -2   2      478.55      482.05     56.33 o
  15  -2   2      276.26      209.10     78.26 o
 -15  -1   2      346.77      337.99     49.99 o
 -14  -1   2       44.88       16.70     48.10 o
 -13  -1   2      128.23      120.24     42.02 o
 -12  -1   2     1524.80     1359.67     54.83 o
 -11  -1   2     2104.23     2093.03     60.67 o
 -10  -1   2       44.50       40.97     37.38 o
  -9  -1   2     1610.55     1639.51     59.74 o
  -8  -1   2     2061.71     1915.84     97.86 o
  -7  -1   2     2628.55     2345.63     96.08 o
  -6  -1   2    11154.45    10793.30    423.80 o
  -5  -1   2     7776.20     7788.88    293.90 o
  -4  -1   2     5298.07     4654.09    180.63 o
  -3  -1   2      373.71      570.05     31.49 o
  -2  -1   2    14449.93    16113.56    428.00 o
  -1  -1   2     8589.68     7236.42     62.24 o
   0  -1   2     9235.89     9988.17    120.14 o
   1  -1   2    14113.93    15196.74   1308.98 o
   2  -1   2     8884.69    11387.83    623.37 o
   3  -1   2     3240.32     3256.31    224.21 o
   4  -1   2     4356.03     4386.35    338.46 o
   5  -1   2     1359.96     1454.55     78.83 o
   6  -1   2     2224.53     2065.50    133.89 o
   7  -1   2       38.10       49.99     36.19 o
   8  -1   2     1604.16     1571.81    104.50 o
   9  -1   2     1110.57     1127.09     76.05 o
  10  -1   2     2009.40     1960.87    132.57 o
  11  -1   2      112.33       91.43     36.61 o
  12  -1   2      108.78      125.68     38.88 o
  13  -1   2     1050.32     1016.55     43.85 o
  14  -1   2      128.97      157.79     67.21 o
  15  -1   2        2.79       16.31     76.81 o
 -15   0   2      331.24      265.46     52.68 o
 -14   0   2       11.56        6.00     45.87 o
 -13   0   2      137.57      177.02     41.66 o
 -12   0   2        7.86        2.55     44.94 o
 -11   0   2     2152.50     2195.26     84.62 o
 -10   0   2     5699.43     5661.42    268.29 o
  -9   0   2     4083.37     3856.30    210.04 o
  -8   0   2      144.36      191.68     36.06 o
  -7   0   2     5395.91     5159.79    233.34 o
  -6   0   2      437.07      499.79     33.99 o
  -5   0   2     9454.72    10543.72    393.58 o
  -4   0   2    20851.50    19360.96    729.91 o
  -3   0   2    28456.78    27037.54    947.48 o
  -2   0   2      826.48      740.18     41.67 o
  -1   0   2     1663.21     1809.10     88.78 o
   0   0   2      407.84      883.68     50.04 o
   1   0   2    21066.52    21309.12    581.14 o
   2   0   2    14805.94    17465.61    410.74 o
   3   0   2     1591.09     2007.44    150.87 o
   4   0   2     4453.01     4557.32    269.15 o
   5   0   2      231.56      231.89     35.67 o
   6   0   2      193.96      249.16     35.48 o
   7   0   2     1141.66     1109.93     59.05 o
   8   0   2     1746.43     1771.16     90.32 o
   9   0   2     1417.40     1299.16     78.79 o
  10   0   2       25.40       28.40     37.14 o
  11   0   2        8.84       16.65     36.15 o
  12   0   2      524.88      522.33     41.80 o
  13   0   2       91.16       86.54     41.66 o
  14   0   2      545.94      495.28     49.63 o
  15   0   2      376.23      329.57     75.06 o
 -15   1   2      366.39      325.73     50.16 o
 -14   1   2       33.72       28.42     44.22 o
 -13   1   2      102.48      105.87     46.28 o
 -12   1   2     1444.69     1349.51     46.85 o
 -11   1   2     2058.25     2060.48     73.20 o
 -10   1   2       38.60       54.55     42.75 o
  -9   1   2     1756.67     1700.39     54.44 o
  -8   1   2     2093.11     1871.73     66.98 o
  -7   1   2     2445.04     2108.76    127.69 o
  -6   1   2    11435.17    10894.81    565.36 o
  -5   1   2     7882.08     7500.42    335.45 o
  -4   1   2     5457.74     4980.40    228.96 o
  -3   1   2      455.98      606.56     41.68 o
  -2   1   2    14604.78    16216.25    622.50 o
  -1   1   2     8117.11     6975.54     91.03 o
   0   1   2     9778.88    10327.01    118.35 o
   1   1   2    14360.43    15723.14    258.78 o
   2   1   2     8122.92    10948.78    149.92 o
   3   1   2     3751.39     3735.02    259.88 o
   4   1   2     4121.60     4050.49    245.47 o
   5   1   2     1365.93     1379.42     78.29 o
   6   1   2     2224.60     2011.19    125.89 o
   7   1   2       34.13       37.38     33.76 o
   8   1   2     1476.19     1429.87     89.21 o
   9   1   2     1006.69     1019.07     58.45 o
  10   1   2     2009.79     1987.41    129.27 o
  11   1   2       83.48       77.05     36.29 o
  12   1   2      116.15      133.40     43.66 o
  13   1   2     1019.14      976.77     50.31 o
  14   1   2      137.53      142.76     47.60 o
  15   1   2        3.20        2.30     63.70 o
 -15   2   2      153.00      136.95     50.95 o
 -14   2   2       64.45       87.96     49.64 o
 -13   2   2      151.65      145.10     42.32 o
 -12   2   2      362.64      333.35     42.35 o
 -11   2   2     3221.61     3132.03    191.84 o
 -10   2   2     2160.87     2247.67    115.28 o
  -9   2   2     2380.04     2139.83     91.15 o
  -8   2   2     2393.40     2169.04    125.80 o
  -7   2   2     2728.98     2326.34    108.51 o
  -6   2   2      955.92      846.15     43.35 o
  -5   2   2     1615.47     1574.46     95.18 o
  -4   2   2     6828.89     6425.76    199.59 o
  -3   2   2    12786.68    12573.89    836.68 o
  -2   2   2      286.83      357.36     41.11 o
  -1   2   2     2732.80     4233.72    243.93 o
   0   2   2     2113.15     3585.11    121.27 o
   1   2   2     1984.11     1882.73     56.88 o
   2   2   2     4670.43     5718.40     90.23 o
   3   2   2       96.26      157.86     50.16 o
   4   2   2     5728.44     5896.76    308.81 o
   5   2   2      484.92      443.77     36.72 o
   6   2   2     1803.08     1900.94    100.17 o
   7   2   2     2372.41     2257.57    106.19 o
   8   2   2     1743.22     1617.52     76.61 o
   9   2   2      670.97      709.73     47.86 o
  10   2   2      223.86      198.66     37.23 o
  11   2   2      424.11      467.42     44.62 o
  12   2   2      480.15      443.38     44.41 o
  13   2   2      188.14      186.23     54.05 o
  14   2   2      473.72      507.15     52.90 o
  15   2   2      291.82      257.96     54.94 o
 -15   3   2      105.42      102.64     51.79 o
 -14   3   2      113.53      102.37     46.06 o
 -13   3   2      222.27      236.81     44.52 o
 -12   3   2     1439.10     1403.99     66.86 o
 -11   3   2      219.19      238.59     42.69 o
 -10   3   2      194.89      267.93     40.39 o
  -9   3   2      521.31      472.40     40.45 o
  -8   3   2     1641.91     1525.07     79.89 o
  -7   3   2       93.62      104.14     35.98 o
  -6   3   2     3313.85     3318.26    202.46 o
  -5   3   2    16533.82    16642.98    839.72 o
  -4   3   2     6687.99     5673.63    322.79 o
  -3   3   2     3426.72     4756.50    295.53 o
  -2   3   2     3186.74     2747.49    162.28 o
  -1   3   2     5190.69     5044.95    464.52 o
   0   3   2    10526.71    10359.57    523.24 o
   1   3   2     3980.82     4533.28    197.02 o
   2   3   2     4428.84     4214.23    118.01 o
   3   3   2     1637.10     1466.55     56.62 o
   4   3   2     2042.62     1541.93     82.34 o
   5   3   2     1189.62     1315.29     61.52 o
   6   3   2     3491.89     3047.09    124.83 o
   7   3   2      749.45      756.66     40.95 o
   8   3   2     1676.28     1585.83    110.80 o
   9   3   2      586.81      714.24     65.68 o
  10   3   2      153.90      135.12     40.71 o
  11   3   2      441.47      383.12     40.76 o
  12   3   2      440.55      384.47     44.37 o
  13   3   2      244.54      316.40     51.09 o
  14   3   2       59.04       65.08     50.97 o
  15   3   2       13.45       22.80     54.41 o
 -15   4   2       22.57       29.29     49.34 o
 -14   4   2      304.28      353.80     52.63 o
 -13   4   2      838.64      796.96     48.98 o
 -12   4   2      220.18      205.16     41.28 o
 -11   4   2      424.74      448.75     41.30 o
 -10   4   2      861.36     1001.51     70.66 o
  -9   4   2      868.83      853.60     43.31 o
  -8   4   2     1128.90     1156.16     43.13 o
  -7   4   2     1628.82     1519.92     71.78 o
  -6   4   2     3045.82     3070.09    202.42 o
  -5   4   2     1618.46     1692.09    117.00 o
  -4   4   2     1153.57     1066.36     64.31 o
  -3   4   2    13692.82    14157.83    687.73 o
  -2   4   2     4241.32     3889.25    128.12 o
  -1   4   2    27237.47    27830.42   1501.21 o
   0   4   2     3850.85     3836.57    215.54 o
   1   4   2    11616.25    11297.65    577.44 o
   2   4   2     2302.15     2448.09    295.56 o
   3   4   2     1918.73     1864.98    112.31 o
   4   4   2     2708.85     2911.36    181.68 o
   5   4   2     2611.94     2358.01    196.32 o
   6   4   2     1714.45     1616.04     89.75 o
   7   4   2     6026.57     5397.75    425.94 o
   8   4   2     1526.22     1493.11    132.36 o
   9   4   2      357.19      339.78     43.65 o
  10   4   2      441.41      380.66     44.28 o
  11   4   2      165.95      210.48     43.06 o
  12   4   2       27.47       21.48     43.92 o
  13   4   2      522.26      496.23     55.30 o
  14   4   2      304.60      288.71     53.09 o
  15   4   2      138.30       89.16     56.12 o
 -15   5   2        3.36       13.37     53.49 o
 -14   5   2      112.98      116.50     48.31 o
 -13   5   2      131.22      134.41     46.83 o
 -12   5   2       82.54       77.80     41.10 o
 -11   5   2      128.47      103.65     39.49 o
 -10   5   2      294.42      261.67     40.03 o
  -9   5   2      778.84      750.95     40.30 o
  -8   5   2      125.51      132.35     38.41 o
  -7   5   2     2242.37     2192.48    144.35 o
  -6   5   2     3375.06     3280.63    152.80 o
  -5   5   2     4224.24     4487.40    284.90 o
  -4   5   2    16768.12    15219.85    790.47 o
  -3   5   2     1863.88     2148.60    136.25 o
  -2   5   2     2270.94     2520.41    216.95 o
  -1   5   2     3677.71     3598.77     68.77 o
   0   5   2     5475.41     5214.13    219.52 o
   1   5   2     1029.00     1183.18     67.48 o
   2   5   2      968.45     1266.17     65.50 o
   3   5   2     3837.29     4343.36    449.70 o
   4   5   2     2052.37     2091.98    138.13 o
   5   5   2      615.81      561.52     56.35 o
   6   5   2      285.82      239.12     42.24 o
   7   5   2       26.29       48.45     42.30 o
   8   5   2     4134.04     3848.58    320.01 o
   9   5   2      324.60      273.70     41.35 o
  10   5   2      113.60       79.69     42.14 o
  11   5   2      636.82      609.00     56.83 o
  12   5   2      258.70      252.02     46.65 o
  13   5   2      258.25      214.88     52.94 o
  14   5   2        8.94       29.02     51.95 o
 -15   6   2       29.71       14.24     57.81 o
 -14   6   2      263.33      293.62     52.64 o
 -13   6   2      484.36      453.37     46.23 o
 -12   6   2      136.79      158.11     42.64 o
 -11   6   2       65.75      115.62     39.60 o
 -10   6   2      102.54       87.10     41.24 o
  -9   6   2     1002.83      961.88     39.95 o
  -8   6   2     1087.88     1138.77    104.35 o
  -7   6   2      413.35      334.32     39.94 o
  -6   6   2     1185.77     1299.19     78.21 o
  -5   6   2      556.93      494.93     42.23 o
  -4   6   2     1165.30     1130.37     82.27 o
  -3   6   2     3996.10     4354.75    228.77 o
  -2   6   2    23594.49    22042.81   1368.06 o
  -1   6   2     4866.65     4809.06    277.38 o
   0   6   2    21080.24    19882.20   1491.62 o
   1   6   2     2736.80     2951.41    150.34 o
   2   6   2       60.50      117.53     55.11 o
   3   6   2     1264.11     1728.18    180.79 o
   4   6   2       24.08      162.42     41.66 o
   5   6   2       33.28       50.80     41.06 o
   6   6   2     1568.59     1511.02    116.84 o
   7   6   2     6225.74     5874.38    332.78 o
   8   6   2     1203.47     1009.25     60.90 o
   9   6   2      175.48      215.49     43.47 o
  10   6   2      170.26      150.87     43.87 o
  11   6   2        3.85       16.54     42.40 o
  12   6   2      351.67      303.66     47.10 o
  13   6   2      612.04      588.16     52.42 o
  14   6   2      291.81      246.75     53.77 o
 -15   7   2       22.34        4.93     55.81 o
 -14   7   2       72.03       98.89     49.98 o
 -13   7   2       86.43       72.60     45.24 o
 -12   7   2       68.77       68.77     42.98 o
 -11   7   2      469.34      449.17     39.35 o
 -10   7   2     1208.24     1215.03     65.63 o
  -9   7   2     1305.51     1154.18     56.75 o
  -8   7   2      169.29      218.36     40.41 o
  -7   7   2       18.94       28.60     39.06 o
  -6   7   2       90.38      128.76     39.02 o
  -5   7   2     1283.96     1318.67     93.55 o
  -4   7   2     2435.77     2019.96    128.57 o
  -3   7   2     6729.66     6149.52    857.61 o
  -2   7   2     3069.99     3083.15    237.22 o
  -1   7   2      121.09      191.58     40.43 o
   0   7   2     2659.16     2701.47    155.35 o
   1   7   2     5755.60     5755.34    287.71 o
   2   7   2     8869.26     9846.92    205.52 o
   3   7   2     3767.90     4283.11    413.39 o
   4   7   2     1414.07     1316.25    111.33 o
   5   7   2     2618.61     2642.32    172.41 o
   6   7   2      342.70      297.10     40.45 o
   7   7   2       17.52       62.92     39.76 o
   8   7   2     1589.83     1549.58    142.31 o
   9   7   2     2632.43     2495.09    159.94 o
  10   7   2      552.75      568.93     44.10 o
  11   7   2      147.46      131.32     42.59 o
  12   7   2      670.91      646.34     52.06 o
  13   7   2      260.58      289.74     50.23 o
  14   7   2       35.33       30.52     52.09 o
 -15   8   2       27.53       44.38     56.81 o
 -14   8   2      103.32      104.75     53.76 o
 -13   8   2       72.87       92.87     48.07 o
 -12   8   2      400.01      422.14     45.41 o
 -11   8   2      265.85      286.96     40.39 o
 -10   8   2      351.51      421.19     40.70 o
  -9   8   2      639.87      587.22     46.06 o
  -8   8   2      786.44      790.38     50.32 o
  -7   8   2      310.80      231.62     37.66 o
  -6   8   2      203.77      220.28     37.66 o
  -5   8   2      362.27      356.08     38.46 o
  -4   8   2      926.97      863.49     38.32 o
  -3   8   2       37.37       68.17     33.90 o
  -2   8   2     3783.56     3916.60    244.58 o
  -1   8   2    11914.17    11562.27    655.99 o
   0   8   2    18051.78    15700.27    636.61 o
   1   8   2     6107.65     6272.99     71.91 o
   2   8   2     1114.25     1237.05     58.14 o
   3   8   2     4892.14     5422.75    434.67 o
   4   8   2     2485.42     1879.28     90.31 o
   5   8   2      671.44      660.40     39.85 o
   6   8   2     3374.77     3192.53    155.59 o
   7   8   2     4376.40     4325.79    280.82 o
   8   8   2     2625.00     2434.46    158.32 o
   9   8   2      170.05      177.66     42.72 o
  10   8   2      100.91      131.03     42.98 o
  11   8   2       42.37       50.21     44.50 o
  12   8   2      161.24      163.44     44.23 o
  13   8   2      504.36      497.76     49.78 o
  14   8   2      356.72      361.57     55.12 o
 -14   9   2        4.25        0.63     49.84 o
 -13   9   2      222.07      229.29     46.00 o
 -12   9   2      417.79      434.82     45.42 o
 -11   9   2       25.75       41.98     39.74 o
 -10   9   2      263.53      219.63     40.31 o
  -9   9   2      333.71      275.20     39.70 o
  -8   9   2      112.75       75.73     37.95 o
  -7   9   2      715.70      750.19     41.42 o
  -6   9   2     1758.25     1842.89     98.66 o
  -5   9   2      884.50      801.65     42.76 o
  -4   9   2     3762.60     3648.01    201.28 o
  -3   9   2     7559.68     6994.57    487.90 o
  -2   9   2     5618.14     5377.84    206.92 o
  -1   9   2     8196.43     8550.36    545.90 o
   0   9   2    11033.23     9964.89    402.89 o
   1   9   2     4760.25     4987.03     79.66 o
   2   9   2     6985.38     6985.19     81.71 o
   3   9   2     2515.08     2441.04     85.07 o
   4   9   2      788.95      693.46     43.58 o
   5   9   2     1971.41     1843.24    119.10 o
   6   9   2     1153.46     1126.46     90.92 o
   7   9   2      179.50      193.74     42.14 o
   8   9   2      908.38      817.62     56.02 o
   9   9   2     1378.91     1368.14     63.92 o
  10   9   2      596.80      553.22     46.77 o
  11   9   2      259.65      217.98     45.98 o
  12   9   2      565.25      474.06     50.13 o
  13   9   2       60.07       32.10     50.46 o
  14   9   2       71.27       45.08     53.55 o
 -14  10   2       17.90        8.94     52.89 o
 -13  10   2      103.71      104.03     48.54 o
 -12  10   2      233.33      278.66     44.23 o
 -11  10   2     1214.18     1247.74     44.51 o
 -10  10   2      907.80     1022.73     69.53 o
  -9  10   2      746.11      896.64     75.91 o
  -8  10   2      552.59      474.37     41.87 o
  -7  10   2       67.37       75.38     36.84 o
  -6  10   2     1572.20     1514.20     88.73 o
  -5  10   2     7149.83     6539.27    318.70 o
  -4  10   2     8223.93     8547.76   1128.77 o
  -3  10   2     2443.00     2066.02     98.75 o
  -2  10   2     1773.12     1903.27    119.57 o
  -1  10   2     3333.82     3049.09    197.63 o
   0  10   2    10060.81    11388.11    613.53 o
   1  10   2     5007.10     5550.39     65.34 o
   2  10   2     1313.59     1388.48     55.35 o
   3  10   2      123.26      106.74     50.87 o
   4  10   2     2473.16     2194.89    130.77 o
   5  10   2      676.45      744.56     40.44 o
   6  10   2     4779.72     4295.31    254.88 o
   7  10   2     2972.53     2878.93    186.93 o
   8  10   2      905.94      888.92     43.38 o
   9  10   2      720.91      722.92     46.30 o
  10  10   2      961.38     1026.61     76.35 o
  11  10   2      570.92      484.98     46.18 o
  12  10   2       67.49       54.82     50.71 o
  13  10   2      305.07      246.37     50.46 o
  14  10   2      415.31      360.00     56.76 o
 -14  11   2      207.35      213.76     53.53 o
 -13  11   2       45.28       35.02     45.48 o
 -12  11   2     1067.46     1127.04     48.04 o
 -11  11   2      788.50      747.75     42.61 o
 -10  11   2       20.08       15.40     38.83 o
  -9  11   2      338.71      309.66     39.54 o
  -8  11   2      146.37      121.88     38.53 o
  -7  11   2      171.40      232.58     39.44 o
  -6  11   2     9377.30     9343.40    614.54 o
  -5  11   2     4083.79     3896.00    215.43 o
  -4  11   2     3840.59     3877.36    227.30 o
  -3  11   2     4906.92     4772.44    209.45 o
  -2  11   2     1600.61     1903.27     92.32 o
  -1  11   2     4947.74     5082.47    244.69 o
   0  11   2     6859.17     6936.62    324.98 o
   1  11   2     5459.59     5919.62     75.51 o
   2  11   2     2866.76     3155.56     66.43 o
   3  11   2     2049.20     2039.96     61.75 o
   4  11   2      677.81      793.39     48.73 o
   5  11   2     3143.68     3077.44    168.18 o
   6  11   2     2333.53     2293.39    135.23 o
   7  11   2      217.64      203.07     41.27 o
   8  11   2      383.66      359.62     45.89 o
   9  11   2      320.57      351.83     45.52 o
  10  11   2       32.04       49.13     44.53 o
  11  11   2      634.95      741.31     48.08 o
  12  11   2      246.51      241.15     51.55 o
  13  11   2      154.39      182.66     53.52 o
  14  11   2       71.05       79.06     55.18 o
 -14  12   2      110.26       98.26     50.75 o
 -13  12   2      191.07      219.54     48.29 o
 -12  12   2      225.88      232.38     46.87 o
 -11  12   2     1685.44     1884.16    100.57 o
 -10  12   2     1523.49     1483.31     56.22 o
  -9  12   2      750.70      925.22     69.86 o
  -8  12   2      655.66      654.29     40.21 o
  -7  12   2     1037.20      983.67     82.51 o
  -6  12   2     1059.40      970.24     65.36 o
  -5  12   2     3730.11     3986.26    202.51 o
  -4  12   2     3698.89     3774.43    202.40 o
  -3  12   2     4884.54     4832.57    200.39 o
  -2  12   2       71.25       61.70     40.06 o
  -1  12   2     4045.27     4112.75    252.17 o
   0  12   2     1053.69     1515.41    136.38 o
   1  12   2     2231.69     2376.09     81.73 o
   2  12   2      592.12      489.66     51.23 o
   3  12   2      793.11      720.31     50.93 o
   4  12   2      903.63      955.43     39.82 o
   5  12   2      651.37      535.29     41.70 o
   6  12   2     1386.78     1521.58     77.75 o
   7  12   2     1054.26     1058.86     86.69 o
   8  12   2     1087.02     1010.88     66.09 o
   9  12   2      568.85      640.12     44.71 o
  10  12   2      227.19      207.68     46.72 o
  11  12   2       46.68       35.57     49.38 o
  12  12   2      143.17      126.81     52.13 o
  13  12   2      135.66      163.76     53.21 o
 -14  13   2       72.10       67.22     53.11 o
 -13  13   2       63.26       57.01     47.85 o
 -12  13   2     1511.83     1538.46     78.27 o
 -11  13   2     1454.60     1586.08     90.95 o
 -10  13   2       13.40       45.80     38.16 o
  -9  13   2      635.83      674.14     51.79 o
  -8  13   2      501.56      547.44     39.35 o
  -7  13   2     1180.21     1143.40     72.06 o
  -6  13   2     7712.68     7465.27    357.70 o
  -5  13   2     6023.24     6201.85    241.84 o
  -4  13   2      326.75      284.63     37.91 o
  -3  13   2     1438.89     1460.22     86.64 o
  -2  13   2     3346.08     3011.12    195.40 o
  -1  13   2     1006.67      947.33     67.88 o
   0  13   2     4956.78     4963.73    324.87 o
   1  13   2     3280.51     3380.72     78.25 o
   2  13   2     4310.36     4425.52     80.50 o
   3  13   2      384.88      419.98     51.25 o
   4  13   2     1072.35     1105.77     57.23 o
   5  13   2      853.29      944.11     87.24 o
   6  13   2      726.47      716.92     41.38 o
   7  13   2       21.21        4.48     42.38 o
   8  13   2      154.21      158.99     43.77 o
   9  13   2      439.22      483.16     44.45 o
  10  13   2       26.22       12.51     46.78 o
  11  13   2      270.10      293.37     50.93 o
  12  13   2      130.94      136.90     51.53 o
  13  13   2      541.51      542.21     57.70 o
 -13  14   2      361.93      324.80     51.61 o
 -12  14   2      442.07      481.04     47.87 o
 -11  14   2      974.13     1002.99     44.47 o
 -10  14   2     2480.90     2726.99    203.22 o
  -9  14   2      476.61      431.75     39.74 o
  -8  14   2     2018.77     2235.41    105.53 o
  -7  14   2     3693.17     3628.90    132.41 o
  -6  14   2     1301.78     1448.36     64.76 o
  -5  14   2      880.45      969.16     41.68 o
  -4  14   2      976.24      889.26     60.14 o
  -3  14   2      420.05      352.52     38.97 o
  -2  14   2      696.31      717.92     39.59 o
  -1  14   2     3008.96     3196.04    157.30 o
   0  14   2     3130.43     3319.27    151.21 o
   1  14   2       43.35       71.31     47.35 o
   2  14   2      284.28      224.89     46.28 o
   3  14   2      171.36      210.10     49.24 o
   4  14   2      779.88      872.82     51.38 o
   5  14   2      218.43      254.35     39.27 o
   6  14   2      304.08      262.65     42.85 o
   7  14   2      669.90      702.97     86.49 o
   8  14   2     1528.63     1559.71    113.03 o
   9  14   2      754.47      721.02     46.30 o
  10  14   2      392.01      386.85     46.93 o
  11  14   2      116.87       88.95     49.29 o
  12  14   2       79.95       42.42     51.58 o
  13  14   2      151.02      191.84     57.61 o
 -13  15   2      150.53      155.05     50.53 o
 -12  15   2      633.99      644.82     47.10 o
 -11  15   2      657.46      659.94     68.36 o
 -10  15   2      194.58      223.76     40.31 o
  -9  15   2      744.79      795.22     41.72 o
  -8  15   2      172.72      183.17     39.08 o
  -7  15   2      226.24      191.35     38.83 o
  -6  15   2     3173.32     3312.84    135.61 o
  -5  15   2     4209.79     4270.74    386.88 o
  -4  15   2     1772.92     1890.80     69.51 o
  -3  15   2     3714.20     3708.33    193.72 o
  -2  15   2     2073.12     2076.83     91.36 o
  -1  15   2     1291.73     1435.80     65.34 o
   0  15   2     2175.65     2196.49     98.14 o
   1  15   2     6309.39     6297.18     77.70 o
   2  15   2     6018.36     6196.95     91.97 o
   3  15   2     1246.32     1248.36     52.39 o
   4  15   2      541.45      565.43     39.56 o
   5  15   2      113.09      180.74     41.51 o
   6  15   2       17.55       40.29     39.94 o
   7  15   2       44.18       39.62     42.77 o
   8  15   2        0.61       16.08     43.38 o
   9  15   2       39.41       32.70     43.66 o
  10  15   2      160.02      178.93     47.17 o
  11  15   2      320.20      272.34     49.32 o
  12  15   2       21.45       15.91     53.30 o
  13  15   2      181.74      182.36     60.85 o
 -13  16   2      257.27      261.78     50.35 o
 -12  16   2      359.77      362.64     46.34 o
 -11  16   2      588.94      629.42     62.22 o
 -10  16   2      850.99      910.95     67.95 o
  -9  16   2      167.85      178.21     40.69 o
  -8  16   2      938.13      906.02     67.41 o
  -7  16   2      931.33      964.04     50.07 o
  -6  16   2      252.87      284.86     41.21 o
  -5  16   2      368.58      365.47     39.58 o
  -4  16   2       11.94        8.22     40.85 o
  -3  16   2      892.08      847.58     57.91 o
  -2  16   2     2172.70     2118.31    121.45 o
  -1  16   2      403.82      479.99     44.89 o
   0  16   2      533.13      625.12     41.64 o
   1  16   2     2495.57     2383.33     57.07 o
   2  16   2      426.08      470.53     52.00 o
   3  16   2      773.01      754.39     54.02 o
   4  16   2        0.19        3.16     39.13 o
   5  16   2      481.12      485.69     47.06 o
   6  16   2      543.34      465.08     41.48 o
   7  16   2      712.25      711.86     47.94 o
   8  16   2      408.14      402.15     45.08 o
   9  16   2       57.28       58.96     46.93 o
  10  16   2      105.48       95.18     49.77 o
  11  16   2       74.73       65.31     51.84 o
  12  16   2      382.14      367.44     55.83 o
 -13  17   2      207.74      199.44     49.65 o
 -12  17   2      633.26      666.44     50.63 o
 -11  17   2       69.35       85.17     42.18 o
 -10  17   2        2.94       18.87     41.57 o
  -9  17   2     1127.10     1148.37     76.06 o
  -8  17   2      200.92      180.65     40.20 o
  -7  17   2      319.31      317.39     51.08 o
  -6  17   2      522.61      525.40     43.42 o
  -5  17   2     1764.84     1812.97    111.58 o
  -4  17   2     3622.37     3557.41    185.61 o
  -3  17   2     2860.80     2782.89    175.34 o
  -2  17   2      139.55      169.40     42.39 o
  -1  17   2      132.54      142.95     41.29 o
   0  17   2      131.12      143.09     39.38 o
   1  17   2     2037.28     2145.95     55.60 o
   2  17   2     2341.77     2146.17     54.43 o
   3  17   2     2452.40     2759.52     63.47 o
   4  17   2      798.35      941.41     42.51 o
   5  17   2      114.15      129.12     40.66 o
   6  17   2       87.18      123.13     40.74 o
   7  17   2      191.21      151.53     43.46 o
   8  17   2      253.91      234.38     43.43 o
   9  17   2      823.74      907.51     54.10 o
  10  17   2      259.12      235.52     49.16 o
  11  17   2      218.76      236.87     49.75 o
  12  17   2        2.64       17.11     58.47 o
 -12  18   2       13.49        1.06     51.70 o
 -11  18   2      112.55      129.28     48.02 o
 -10  18   2       44.85       37.23     42.65 o
  -9  18   2        3.70       11.82     44.25 o
  -8  18   2     1076.74     1079.49     52.38 o
  -7  18   2      609.34      610.86     64.35 o
  -6  18   2      431.11      559.80     44.66 o
  -5  18   2      103.94      118.95     39.88 o
  -4  18   2      177.06      154.88     49.01 o
  -3  18   2      930.00      904.70     51.34 o
  -2  18   2      792.22      752.81     49.13 o
  -1  18   2      320.54      336.94     41.79 o
   0  18   2     1606.24     1680.71     58.57 o
   1  18   2     3044.38     3099.92     62.96 o
   2  18   2      796.44      663.68     53.63 o
   3  18   2       22.81       38.17     51.19 o
   4  18   2      261.44      195.54     40.32 o
   5  18   2       63.96       49.49     41.36 o
   6  18   2      237.22      202.69     40.16 o
   7  18   2     1160.02     1227.24     43.49 o
   8  18   2      748.98      812.50     90.28 o
   9  18   2        1.65       17.98     46.62 o
  10  18   2        1.54        5.34     49.46 o
  11  18   2      111.75       98.17     53.78 o
  12  18   2      421.08      441.35     56.51 o
 -12  19   2       41.64       25.75     51.67 o
 -11  19   2       47.21       60.85     48.20 o
 -10  19   2       45.41       23.84     44.74 o
  -9  19   2      235.50      247.12     43.70 o
  -8  19   2      253.22      276.18     40.90 o
  -7  19   2      202.72      255.63     41.03 o
  -6  19   2     1067.26     1128.72     46.11 o
  -5  19   2      223.40      249.19     43.18 o
  -4  19   2      642.37      703.93     54.05 o
  -3  19   2      655.28      612.39     53.43 o
  -2  19   2      338.39      316.87     41.77 o
  -1  19   2      444.82      474.06     44.66 o
   0  19   2      576.93      628.87     41.39 o
   1  19   2     1370.50     1413.67     74.48 o
   2  19   2     3523.57     3503.19     91.36 o
   3  19   2     1492.82     1499.61     57.02 o
   4  19   2     1749.91     1765.48     65.28 o
   5  19   2       32.25       63.88     38.64 o
   6  19   2      346.19      361.33     41.41 o
   7  19   2     1090.21     1061.19     48.92 o
   8  19   2      282.34      348.18     47.12 o
   9  19   2      783.24      824.06     48.24 o
  10  19   2        6.51       15.55     47.67 o
  11  19   2       30.12       25.95     54.59 o
 -12  20   2       75.21       32.25     55.51 o
 -11  20   2       73.69       88.53     52.52 o
 -10  20   2       20.20       28.32     48.40 o
  -9  20   2       23.49       27.03     44.62 o
  -8  20   2       75.20       88.86     41.69 o
  -7  20   2       44.48       37.67     41.67 o
  -6  20   2      266.65      310.89     44.03 o
  -5  20   2      423.60      435.36     39.69 o
  -4  20   2       72.89       75.24     40.04 o
  -3  20   2      731.19      749.58     43.72 o
  -2  20   2      664.33      728.99     42.78 o
  -1  20   2        6.21       41.97     40.75 o
   0  20   2      756.57      757.55     44.27 o
   1  20   2     2091.70     1962.60     75.75 o
   2  20   2      583.43      652.90     52.91 o
   3  20   2      176.49      211.41     55.35 o
   4  20   2        8.09       15.02     38.46 o
   5  20   2      262.66      297.59     39.54 o
   6  20   2     1118.97     1085.95     43.75 o
   7  20   2     1565.92     1531.61    109.93 o
   8  20   2      858.00      747.77     48.66 o
   9  20   2      123.99       94.30     45.51 o
  10  20   2      299.21      276.43     51.34 o
  11  20   2      182.20      137.51     54.18 o
 -11  21   2       36.09       19.58     53.22 o
 -10  21   2      117.61      139.75     51.31 o
  -9  21   2       76.24       82.19     44.49 o
  -8  21   2      154.42      140.70     41.58 o
  -7  21   2      561.17      616.01     47.07 o
  -6  21   2      129.90      116.59     41.57 o
  -5  21   2      123.72      101.00     42.24 o
  -4  21   2      232.38      198.18     40.95 o
  -3  21   2      184.15      198.55     42.64 o
  -2  21   2      841.12      863.88     46.80 o
  -1  21   2     1278.28     1389.50     51.04 o
   0  21   2      573.33      638.67     41.90 o
   1  21   2     1519.25     1471.80     46.21 o
   2  21   2     1787.81     1902.87     55.10 o
   3  21   2     2653.08     2854.46     92.55 o
   4  21   2        5.95       19.92     39.89 o
   5  21   2      606.23      645.18     43.00 o
   6  21   2     2060.53     2083.02    126.81 o
   7  21   2      179.69      149.77     43.84 o
   8  21   2      542.12      543.88     46.30 o
   9  21   2      404.25      416.83     48.54 o
  10  21   2      134.04      183.08     50.68 o
  11  21   2       64.89       46.30     54.97 o
 -11  22   2       92.24       84.27     55.50 o
 -10  22   2      293.37      342.65     52.20 o
  -9  22   2       62.86       90.66     48.45 o
  -8  22   2      144.46      170.01     47.12 o
  -7  22   2       39.26       35.23     43.63 o
  -6  22   2      634.81      695.53    100.00 o
  -5  22   2      682.43      687.21     43.89 o
  -4  22   2       51.86       83.13     40.70 o
  -3  22   2      416.56      387.37     41.53 o
  -2  22   2      267.07      281.53     42.38 o
  -1  22   2      126.92      209.96     44.32 o
   0  22   2      718.25      675.70     45.62 o
   1  22   2      604.53      554.98     41.41 o
   2  22   2     1460.79     1437.42     53.13 o
   3  22   2      617.02      646.63     45.25 o
   4  22   2     2465.90     2595.85    101.24 o
   5  22   2      563.45      572.33     44.67 o
   6  22   2      732.85      780.01     45.30 o
   7  22   2     1306.35     1303.16     80.38 o
   8  22   2      883.68      827.99     48.15 o
   9  22   2      217.05      214.96     49.93 o
  10  22   2      352.26      343.87     54.74 o
 -10  23   2       18.08       20.25     50.57 o
  -9  23   2        8.51       14.75     46.17 o
  -8  23   2       83.97      101.59     46.51 o
  -7  23   2     1460.07     1561.40     64.51 o
  -6  23   2      605.67      643.29     53.54 o
  -5  23   2      621.74      622.84     44.04 o
  -4  23   2      293.91      276.61     43.71 o
  -3  23   2      741.38      689.51     52.52 o
  -2  23   2     1586.44     1591.41     48.13 o
  -1  23   2     2013.18     1909.31     70.61 o
   0  23   2      371.61      404.02     41.39 o
   1  23   2      556.85      593.39     41.93 o
   2  23   2      912.75      973.60     55.93 o
   3  23   2      696.46      738.20     44.16 o
   4  23   2      133.79      146.58     43.24 o
   5  23   2      903.42      974.09     48.12 o
   6  23   2     1342.85     1312.11     71.48 o
   7  23   2       59.66       67.42     42.19 o
   8  23   2      160.58      226.88     49.99 o
   9  23   2       71.31       88.58     48.77 o
  10  23   2       75.40       93.46     55.70 o
 -10  24   2      427.97      418.43     56.05 o
  -9  24   2      179.11      213.83     52.90 o
  -8  24   2       47.74       47.96     47.77 o
  -7  24   2      294.03      294.09     45.35 o
  -6  24   2      783.03      780.07     55.39 o
  -5  24   2      547.94      554.99     45.49 o
  -4  24   2     1145.49     1198.57     56.63 o
  -3  24   2      339.70      352.31     43.19 o
  -2  24   2      993.06     1030.69     64.25 o
  -1  24   2      372.87      339.13     45.04 o
   0  24   2      194.88      193.05     43.00 o
   1  24   2      296.77      280.42     44.24 o
   2  24   2      153.33      196.85     44.53 o
   3  24   2      387.01      294.34     45.19 o
   4  24   2      514.38      479.41     45.92 o
   5  24   2      229.16      199.19     43.64 o
   6  24   2      202.92      187.81     46.63 o
   7  24   2      423.55      368.40     49.29 o
   8  24   2       41.43       55.71     53.13 o
   9  24   2      184.82      169.60     51.08 o
  -9  25   2       44.93       25.59     49.26 o
  -8  25   2      263.03      282.40     48.65 o
  -7  25   2      385.43      416.45     52.63 o
  -6  25   2      944.22      932.75     69.79 o
  -5  25   2      962.11     1004.57     49.52 o
  -4  25   2      494.62      389.33     46.17 o
  -3  25   2       24.11       43.29     47.47 o
  -2  25   2      623.73      708.00     47.38 o
  -1  25   2     1415.66     1467.36     46.57 o
   0  25   2     1532.26     1602.27     76.06 o
   1  25   2      788.30      705.93     45.45 o
   2  25   2       36.29       41.82     45.68 o
   3  25   2      260.33      291.34     47.32 o
   4  25   2      219.50      231.59     47.06 o
   5  25   2      950.59      825.94     47.69 o
   6  25   2      839.74      744.12     48.82 o
   7  25   2      300.48      295.28     53.62 o
   8  25   2        1.85        8.75     54.77 o
  -8  26   2       32.33       16.57     53.07 o
  -7  26   2      437.03      381.24     53.20 o
  -6  26   2      260.70      277.82     58.10 o
  -5  26   2      974.44      875.35     61.70 o
  -4  26   2     1283.69     1291.20     48.45 o
  -3  26   2      109.22      111.74     45.18 o
  -2  26   2       92.19       93.29     46.30 o
  -1  26   2       91.19      117.18     43.06 o
   0  26   2      585.65      647.27     47.07 o
   1  26   2      165.51      162.21     45.72 o
   2  26   2       67.22       86.71     50.40 o
   3  26   2      197.04      239.51     41.37 o
   4  26   2      312.86      334.36     45.27 o
   5  26   2      430.42      438.39     47.59 o
   6  26   2      213.66      220.00     48.97 o
   7  26   2       39.51       69.45     51.02 o
   8  26   2       54.05       55.56     53.40 o
  -7  27   2      170.73      154.69     54.43 o
  -6  27   2      422.86      399.82     62.64 o
  -5  27   2      221.70      245.40     50.41 o
  -4  27   2       69.88       67.94     50.53 o
  -3  27   2      259.55      193.41     47.77 o
  -2  27   2      253.14      190.27     48.57 o
  -1  27   2      892.88      839.23     50.95 o
   0  27   2      735.41      617.57     46.53 o
   1  27   2      393.63      380.20     49.32 o
   2  27   2      346.54      329.62     43.62 o
   3  27   2      434.49      399.86     42.60 o
   4  27   2      375.59      323.92     42.31 o
   5  27   2      505.28      530.59     52.65 o
   6  27   2      150.49      126.04     52.44 o
   7  27   2      108.28       82.74     56.12 o
  -6  28   2       63.01       55.89     63.39 o
  -5  28   2      114.66      109.81     53.13 o
  -4  28   2      280.48      264.00     52.08 o
  -3  28   2       15.34       21.24     51.38 o
  -2  28   2       20.90       34.76     50.86 o
  -1  28   2      115.18       88.32     46.39 o
   0  28   2      224.69      198.63     48.95 o
   1  28   2       33.56       59.38     49.56 o
   2  28   2      174.11      204.82     44.06 o
   3  28   2        0.09        6.05     43.94 o
   4  28   2      107.74       95.56     46.22 o
   5  28   2        2.89        8.27     52.97 o
   6  28   2       84.63       74.65     53.48 o
  -5  29   2      142.58      113.49     53.02 o
  -4  29   2      110.45       99.27     52.65 o
  -3  29   2      471.41      495.88     53.09 o
  -2  29   2       45.69       47.60     46.54 o
  -1  29   2       94.62      144.68     50.52 o
   0  29   2       66.33      123.42     52.90 o
   1  29   2      124.21      151.46     53.56 o
   2  29   2      290.28      268.04     46.84 o
   3  29   2      196.17      158.23     47.51 o
   4  29   2      138.46      101.02     48.00 o
   5  29   2       62.07       23.31     46.54 o
  -4  30   2       84.59       94.30     58.24 o
  -3  30   2       65.21       68.24     53.50 o
  -2  30   2      170.10      164.51     49.91 o
  -1  30   2       51.72       49.63     53.45 o
   0  30   2       16.48       20.83     55.11 o
   1  30   2        7.25        8.38     48.53 o
   2  30   2       64.74       35.44     47.49 o
   3  30   2        7.87       15.50     44.66 o
  -1  31   2      160.05      129.54     54.41 o
   0  31   2       56.56       74.21     56.49 o
   1  31   2       55.82       51.12     50.35 o
  -3 -30   3      341.53      273.74     66.05 o
  -2 -30   3       97.61       79.49     65.20 o
  -1 -30   3       62.44       77.00     64.90 o
   0 -30   3       48.76       22.13     67.39 o
   1 -30   3      130.89       81.75     65.63 o
   2 -30   3       49.54       17.62     71.68 o
   3 -30   3       29.70       43.88     70.16 o
  -5 -29   3       57.06       54.36     65.55 o
  -4 -29   3       36.85       39.03     62.74 o
  -3 -29   3        1.18       14.60     58.85 o
  -2 -29   3       48.20       73.55     62.69 o
  -1 -29   3       24.01       19.69     67.48 o
   0 -29   3      138.89      148.57     62.64 o
   1 -29   3      345.01      295.43     61.93 o
   2 -29   3      302.06      253.73     68.00 o
   3 -29   3      172.20      171.16     67.31 o
   4 -29   3       98.50       96.19     68.43 o
  -6 -28   3      232.25      216.32     69.34 o
  -5 -28   3      268.36      272.65     62.83 o
  -4 -28   3      140.66      144.64     60.34 o
  -3 -28   3      171.92      136.03     61.35 o
  -2 -28   3      154.93      194.41     59.58 o
  -1 -28   3      226.21      257.41     59.80 o
   0 -28   3      190.91      181.48     63.09 o
   1 -28   3      911.83      859.98     60.85 o
   2 -28   3      238.08      230.50     65.22 o
   3 -28   3      170.55      167.72     63.98 o
   4 -28   3      211.77      160.31     66.43 o
   5 -28   3       51.16       43.04     67.96 o
   6 -28   3      129.46      131.65     70.44 o
  -7 -27   3       28.50       37.58     69.20 o
  -6 -27   3      108.15       86.41     68.13 o
  -5 -27   3       27.14       69.21     65.14 o
  -4 -27   3        9.33        6.06     64.49 o
  -3 -27   3      254.66      251.82     58.75 o
  -2 -27   3      168.44      171.86     56.82 o
  -1 -27   3      119.62      161.52     59.80 o
   0 -27   3      268.18      335.74     57.18 o
   1 -27   3      434.77      373.82     64.18 o
   2 -27   3       19.83       55.05     59.42 o
   3 -27   3      149.86      113.43     60.94 o
   4 -27   3      317.27      238.69     60.43 o
   5 -27   3      449.56      451.61     63.86 o
   6 -27   3      447.90      409.68     68.26 o
   7 -27   3      652.26      546.91     72.99 o
  -8 -26   3       77.94      139.58     63.00 o
  -7 -26   3      422.08      400.16     69.31 o
  -6 -26   3      500.70      491.13     64.56 o
  -5 -26   3     1049.41     1047.60     65.52 o
  -4 -26   3      415.32      417.21     58.36 o
  -3 -26   3       76.96       88.12     57.90 o
  -2 -26   3       86.88       28.99     55.25 o
  -1 -26   3      378.33      347.67     54.76 o
   0 -26   3     1034.87     1043.56     60.04 o
   1 -26   3      801.29      780.71     59.92 o
   2 -26   3      305.15      285.85     58.77 o
   3 -26   3      143.24      177.55     62.28 o
   4 -26   3      165.57      141.75     59.75 o
   5 -26   3      282.98      318.77     66.47 o
   6 -26   3      314.14      268.26     69.81 o
   7 -26   3      126.55      105.93     72.86 o
  -9 -25   3      191.32      119.94     61.62 o
  -8 -25   3      245.28      275.84     67.08 o
  -7 -25   3      287.06      230.90     61.36 o
  -6 -25   3       80.94       62.32     57.15 o
  -5 -25   3        5.49        3.33     58.70 o
  -4 -25   3      113.55      140.32     58.31 o
  -3 -25   3       89.55       79.86     62.29 o
  -2 -25   3      694.04      606.07     58.16 o
  -1 -25   3     1248.37     1192.08     58.65 o
   0 -25   3     1139.05     1115.04     60.07 o
   1 -25   3       19.81       20.56     53.80 o
   2 -25   3       88.82       82.05     60.28 o
   3 -25   3      714.96      600.63     57.26 o
   4 -25   3      512.85      553.19     58.62 o
   5 -25   3      833.20      825.98     62.94 o
   6 -25   3      617.36      593.31     66.10 o
   7 -25   3      392.33      325.33     66.82 o
   8 -25   3       28.63       14.36     76.32 o
  -9 -24   3       91.82       76.42     66.83 o
  -8 -24   3        9.31       13.92     58.98 o
  -7 -24   3      632.33      674.25     71.86 o
  -6 -24   3     1278.32     1296.01     58.18 o
  -5 -24   3     1235.55     1233.55     63.06 o
  -4 -24   3      729.73      840.45     56.58 o
  -3 -24   3      728.84      705.27     55.61 o
  -2 -24   3      154.67      204.76     53.70 o
  -1 -24   3      278.94      340.25     54.26 o
   0 -24   3      638.80      697.62     54.02 o
   1 -24   3     1335.61     1290.41     60.05 o
   2 -24   3       50.62       45.06     53.71 o
   3 -24   3      100.33      103.26     56.91 o
   4 -24   3      228.18      266.23     57.57 o
   5 -24   3      192.71      204.56     61.09 o
   6 -24   3      475.53      471.00     63.97 o
   7 -24   3      357.92      361.89     69.59 o
   8 -24   3      138.87      157.19     78.54 o
   9 -24   3       94.73       67.27     71.31 o
 -10 -23   3      179.19      220.27     67.14 o
  -9 -23   3       11.23       13.97     58.69 o
  -8 -23   3      410.92      358.35     70.48 o
  -7 -23   3      493.03      440.13     60.33 o
  -6 -23   3       29.51       10.98     52.16 o
  -5 -23   3       90.01      128.38     52.98 o
  -4 -23   3      823.98      805.33     55.40 o
  -3 -23   3      204.42      194.19     53.03 o
  -2 -23   3     2069.57     2124.02     99.78 o
  -1 -23   3     2683.41     2892.70     59.81 o
   0 -23   3      776.89      751.65     52.35 o
   1 -23   3      942.57      956.72     52.66 o
   2 -23   3      578.53      500.66     52.39 o
   3 -23   3      711.45      662.01     58.17 o
   4 -23   3      920.18      874.52     57.36 o
   5 -23   3     1325.18     1386.42     61.99 o
   6 -23   3      693.27      752.33     62.56 o
   7 -23   3       55.03       48.52     64.21 o
   8 -23   3       95.28      128.27     69.91 o
   9 -23   3      276.95      228.87     69.40 o
 -11 -22   3      102.36      108.44     66.47 o
 -10 -22   3       54.13       50.56     63.87 o
  -9 -22   3      508.78      566.59     67.17 o
  -8 -22   3      171.78      214.11     54.92 o
  -7 -22   3     1241.97     1292.68    118.59 o
  -6 -22   3     1501.54     1565.07     86.06 o
  -5 -22   3     2409.24     2525.47    126.47 o
  -4 -22   3      470.07      432.23     52.36 o
  -3 -22   3     1816.44     1827.75     64.78 o
  -2 -22   3      865.51      925.93     53.07 o
  -1 -22   3      409.91      321.13     55.03 o
   0 -22   3      979.79      983.03     55.89 o
   1 -22   3      979.17     1035.43     57.06 o
   2 -22   3      578.35      577.98     53.05 o
   3 -22   3      392.25      423.08     55.38 o
   4 -22   3      764.10      731.18     57.84 o
   5 -22   3      144.43      129.66     56.82 o
   6 -22   3      324.81      298.98     59.16 o
   7 -22   3      443.72      473.63     69.91 o
   8 -22   3      249.15      198.58     67.25 o
   9 -22   3       12.74       42.48     71.38 o
  10 -22   3        2.43       58.68     85.69 o
 -11 -21   3      164.10      128.36     52.00 o
 -10 -21   3      243.57      261.46     59.09 o
  -9 -21   3       14.38        3.51     57.93 o
  -8 -21   3      843.27      836.62     97.24 o
  -7 -21   3      755.05      705.69     56.53 o
  -6 -21   3      188.54      173.86     51.64 o
  -5 -21   3     1273.40     1164.57    101.05 o
  -4 -21   3      773.89      814.00     51.97 o
  -3 -21   3      205.01      215.85     51.77 o
  -2 -21   3      262.43      282.71     50.80 o
  -1 -21   3     1022.18      949.70     56.31 o
   0 -21   3      250.54      249.35     50.45 o
   1 -21   3      831.69      788.80     51.58 o
   2 -21   3     1719.64     1672.88     58.98 o
   3 -21   3      932.80     1011.42     55.65 o
   4 -21   3      538.80      479.17     53.89 o
   5 -21   3     1747.16     1570.04     60.39 o
   6 -21   3      618.27      629.63     59.34 o
   7 -21   3      629.38      625.02     63.79 o
   8 -21   3      534.44      569.12     61.55 o
   9 -21   3      324.41      293.46     70.75 o
  10 -21   3      254.14      256.64     90.05 o
 -11 -20   3       10.07        3.30     53.59 o
 -10 -20   3      282.42      232.63     61.71 o
  -9 -20   3      621.21      602.21     62.85 o
  -8 -20   3      319.22      365.15     51.03 o
  -7 -20   3      495.13      493.99     54.62 o
  -6 -20   3      525.77      490.99     58.04 o
  -5 -20   3      569.74      601.36     55.45 o
  -4 -20   3      903.52      893.14     55.82 o
  -3 -20   3     1552.14     1827.48    153.77 o
  -2 -20   3      736.88      738.49     57.44 o
  -1 -20   3      179.06      197.30     50.74 o
   0 -20   3     1471.15     1509.65    122.40 o
   1 -20   3      936.64      936.52     59.92 o
   2 -20   3      679.85      631.37     58.46 o
   3 -20   3      357.94      391.43     56.37 o
   4 -20   3      273.88      245.25     51.39 o
   5 -20   3       74.59       57.39     56.05 o
   6 -20   3      441.38      399.19     58.54 o
   7 -20   3      193.28      221.04     61.04 o
   8 -20   3      195.18      131.35     58.90 o
   9 -20   3       84.09       42.72     67.57 o
  10 -20   3       12.91       53.74     85.04 o
  11 -20   3      133.11      109.95     93.17 o
 -12 -19   3      115.66       82.00     56.26 o
 -11 -19   3       78.52       70.70     53.05 o
 -10 -19   3      136.96      160.18     58.42 o
  -9 -19   3       18.89       26.05     52.41 o
  -8 -19   3      648.06      686.85     61.18 o
  -7 -19   3      183.28      267.85     54.71 o
  -6 -19   3      381.63      397.94     52.48 o
  -5 -19   3     1020.41      931.61     52.32 o
  -4 -19   3      816.71      874.57     55.54 o
  -3 -19   3      254.34      256.80     52.87 o
  -2 -19   3       23.77       20.05     49.98 o
  -1 -19   3      296.74      285.81     50.26 o
   0 -19   3      278.39      243.39     49.86 o
   1 -19   3     1781.62     1798.88     58.33 o
   2 -19   3      579.89      519.23     57.31 o
   3 -19   3      278.69      266.64     51.77 o
   4 -19   3     1585.01     1555.30     58.09 o
   5 -19   3       79.11       86.50     54.75 o
   6 -19   3       92.63      177.94     55.38 o
   7 -19   3     1489.29     1496.70     64.33 o
   8 -19   3      439.89      418.09     59.71 o
   9 -19   3      211.86      232.99     68.00 o
  10 -19   3       44.73       39.21     83.15 o
  11 -19   3       97.32      132.24     92.37 o
 -12 -18   3       41.52       32.72     53.60 o
 -11 -18   3        8.05       10.34     50.06 o
 -10 -18   3      126.75      180.93     57.74 o
  -9 -18   3      735.95      739.05     86.49 o
  -8 -18   3     1454.64     1404.79    147.53 o
  -7 -18   3      839.67      901.37     61.00 o
  -6 -18   3       36.50       13.84     54.16 o
  -5 -18   3       45.02       71.22     56.86 o
  -4 -18   3      958.11     1005.36     52.45 o
  -3 -18   3     1659.87     1708.97     90.48 o
  -2 -18   3      878.65      892.12     53.54 o
  -1 -18   3      184.04      221.64     52.12 o
   0 -18   3      567.24      537.73     51.92 o
   1 -18   3      433.71      554.41     52.83 o
   2 -18   3      397.00      405.80     52.38 o
   3 -18   3      829.71      804.82     53.40 o
   4 -18   3      261.38      320.62     53.74 o
   5 -18   3      106.37      135.76     53.67 o
   6 -18   3       87.21       78.09     57.54 o
   7 -18   3      144.04       98.99     62.16 o
   8 -18   3      182.69      271.35     59.34 o
   9 -18   3      225.55      138.34     65.57 o
  10 -18   3        6.08       13.83     75.97 o
  11 -18   3      453.77      561.50     94.19 o
  12 -18   3      543.35      542.26     98.11 o
 -13 -17   3      332.80      281.61     53.86 o
 -12 -17   3      178.64      130.44     52.84 o
 -11 -17   3      111.63      106.68     45.12 o
 -10 -17   3       26.87       25.79     56.39 o
  -9 -17   3       65.99       87.91     48.16 o
  -8 -17   3       42.16       80.43     47.50 o
  -7 -17   3       35.72       68.13     51.93 o
  -6 -17   3      448.32      448.16     56.46 o
  -5 -17   3      257.33      213.94     49.54 o
  -4 -17   3     1209.48     1285.62    123.42 o
  -3 -17   3      504.49      537.00     52.84 o
  -2 -17   3       12.71       28.53     54.45 o
  -1 -17   3      201.12      165.74     49.03 o
   0 -17   3      451.69      438.82     49.94 o
   1 -17   3     1315.59     1505.82     55.38 o
   2 -17   3     1123.39     1186.14     57.84 o
   3 -17   3      618.10      659.91     53.98 o
   4 -17   3      144.67      133.36     52.65 o
   5 -17   3      367.50      298.28     55.94 o
   6 -17   3       93.62      127.06     54.23 o
   7 -17   3      845.05      979.23     65.29 o
   8 -17   3      847.02      784.67     61.26 o
   9 -17   3      206.96      227.28     63.94 o
  10 -17   3      727.15      646.73     72.49 o
  11 -17   3      187.24      172.33    103.34 o
  12 -17   3      217.79      182.35     98.40 o
 -13 -16   3       40.67       28.48     51.98 o
 -12 -16   3      223.17      187.98     49.47 o
 -11 -16   3      225.96      201.39     45.07 o
 -10 -16   3      115.29      130.80     43.47 o
  -9 -16   3      220.45      162.35     52.54 o
  -8 -16   3     1374.91     1438.54     49.75 o
  -7 -16   3      696.79      758.07    100.22 o
  -6 -16   3      207.92      221.09     57.60 o
  -5 -16   3      879.57      930.13     99.49 o
  -4 -16   3     1415.15     1349.44    116.19 o
  -3 -16   3     2273.35     2387.08     96.37 o
  -2 -16   3      714.63      672.95     51.59 o
  -1 -16   3      875.94      836.54     50.96 o
   0 -16   3      840.40      897.24     75.09 o
   1 -16   3      745.99      798.88     53.97 o
   2 -16   3      472.86      413.39     53.87 o
   3 -16   3      521.33      579.03     50.42 o
   4 -16   3      567.57      546.72     56.41 o
   5 -16   3     2755.46     2647.38    162.45 o
   6 -16   3      656.29      748.46     59.43 o
   7 -16   3      281.15      234.81     55.40 o
   8 -16   3      231.35      265.17     58.13 o
   9 -16   3      150.91      169.10     61.43 o
  10 -16   3      201.10      215.18     69.58 o
  11 -16   3      499.28      608.12     88.45 o
  12 -16   3      337.75      327.08     94.12 o
 -13 -15   3       91.73      101.05     52.93 o
 -12 -15   3      358.14      332.55     72.37 o
 -11 -15   3      185.08      111.06     45.89 o
 -10 -15   3      125.90       95.06     35.72 o
  -9 -15   3      114.37      148.72     38.89 o
  -8 -15   3       12.60        9.24     35.29 o
  -7 -15   3      654.90      640.79     53.54 o
  -6 -15   3      182.51      195.55     53.31 o
  -5 -15   3      278.44      303.44     49.65 o
  -4 -15   3      375.88      327.83     50.40 o
  -3 -15   3       51.61       39.79     49.66 o
  -2 -15   3      247.48      231.39     53.95 o
  -1 -15   3       22.62       51.32     47.68 o
   0 -15   3      413.15      379.80     48.60 o
   1 -15   3      582.18      622.26     53.45 o
   2 -15   3     3014.05     3258.55     61.71 o
   3 -15   3      387.61      310.29     52.98 o
   4 -15   3     1122.67     1105.34     57.55 o
   5 -15   3      170.37      194.44     57.83 o
   6 -15   3     1229.81     1365.59     84.28 o
   7 -15   3      529.20      481.02     57.25 o
   8 -15   3       26.58       24.94     57.89 o
   9 -15   3       86.46       86.36     61.29 o
  10 -15   3     1332.64     1369.30     78.06 o
  11 -15   3      344.59      310.69     74.06 o
  12 -15   3       42.33       18.23     99.05 o
 -13 -14   3       84.73       46.95     43.27 o
 -12 -14   3      144.31      150.25     39.92 o
 -11 -14   3      735.46      671.83     51.72 o
 -10 -14   3      612.49      591.20     36.68 o
  -9 -14   3      166.26      185.15     39.40 o
  -8 -14   3      688.02      723.23     57.21 o
  -7 -14   3      579.57      550.03     57.14 o
  -6 -14   3     2827.62     2860.04    196.78 o
  -5 -14   3     1004.94      982.54     52.09 o
  -4 -14   3      405.37      375.00     49.81 o
  -3 -14   3      256.46      315.48     50.72 o
  -2 -14   3     2865.43     2853.36    128.25 o
  -1 -14   3     1380.92     1522.89    118.19 o
   0 -14   3      375.65      468.81     51.38 o
   1 -14   3      370.18      486.24     50.53 o
   2 -14   3      447.70      451.49     50.43 o
   3 -14   3      289.47      265.18     51.70 o
   4 -14   3      431.45      452.49     60.39 o
   5 -14   3     1934.83     1925.39     64.52 o
   6 -14   3      986.10     1099.75     69.88 o
   7 -14   3      234.25      314.30     56.43 o
   8 -14   3     1395.22     1440.36     64.74 o
   9 -14   3      771.18      872.86     63.38 o
  10 -14   3      185.13      226.60     65.73 o
  11 -14   3      622.25      678.05     72.78 o
  12 -14   3       93.70       79.66     74.72 o
  13 -14   3       49.71       76.98     84.61 o
 -14 -13   3       42.64       27.75     47.02 o
 -13 -13   3      146.76      157.66     42.92 o
 -12 -13   3      334.72      269.44     38.30 o
 -11 -13   3      337.69      401.11     38.31 o
 -10 -13   3      468.96      466.01     35.58 o
  -9 -13   3      413.93      294.24     37.71 o
  -8 -13   3      440.03      391.41     38.89 o
  -7 -13   3      368.39      350.18     38.14 o
  -6 -13   3      289.27      232.28     38.89 o
  -5 -13   3     1138.41     1014.32     46.77 o
  -4 -13   3      657.32      796.92     50.81 o
  -3 -13   3     1118.18     1191.25     80.86 o
  -2 -13   3     1353.20     1328.52     72.29 o
  -1 -13   3     1319.64     1133.30    109.87 o
   0 -13   3      112.22      171.36     52.42 o
   1 -13   3      283.17      421.02     48.15 o
   2 -13   3      987.53     1007.73     53.56 o
   3 -13   3      832.37      851.65     51.38 o
   4 -13   3     5975.57     5866.37    356.53 o
   5 -13   3     1163.71     1243.84     61.53 o
   6 -13   3     1780.76     1975.03     66.73 o
   7 -13   3     1221.06     1213.29     59.13 o
   8 -13   3      136.79      133.70     57.07 o
   9 -13   3     1457.07     1393.95     64.12 o
  10 -13   3     1032.70      968.52     63.12 o
  11 -13   3      533.55      601.83     69.61 o
  12 -13   3       13.20        9.17     70.76 o
  13 -13   3       68.33       51.54     73.87 o
 -14 -12   3       84.63       72.92     45.69 o
 -13 -12   3        8.72        7.08     43.66 o
 -12 -12   3      388.43      438.18     42.48 o
 -11 -12   3     1284.14     1332.72     66.78 o
 -10 -12   3     1431.61     1310.45     93.51 o
  -9 -12   3      351.83      300.58     34.36 o
  -8 -12   3      574.75      598.95     40.96 o
  -7 -12   3      621.87      731.29     44.26 o
  -6 -12   3     3435.20     3303.52    233.36 o
  -5 -12   3      738.34      738.61     47.34 o
  -4 -12   3      590.87      616.93     62.10 o
  -3 -12   3     1172.57     1171.66     96.00 o
  -2 -12   3     4108.78     3667.14    247.42 o
  -1 -12   3     1755.63     2199.22     55.35 o
   0 -12   3     2182.21     2195.90     55.53 o
   1 -12   3     2170.30     2172.12     59.22 o
   2 -12   3      473.85      564.16     51.98 o
   3 -12   3     1354.20     1392.83     59.00 o
   4 -12   3     1114.77     1222.07     75.05 o
   5 -12   3     3033.06     3230.54     99.38 o
   6 -12   3     1956.48     1983.28    112.29 o
   7 -12   3      813.25      903.92     71.16 o
   8 -12   3     1344.27     1342.30     75.57 o
   9 -12   3      290.57      339.12     58.61 o
  10 -12   3       17.44       12.48     57.23 o
  11 -12   3      638.36      613.00     67.19 o
  12 -12   3      110.13       75.66     68.13 o
  13 -12   3       45.30       48.78     66.52 o
 -14 -11   3      126.58       82.66     45.46 o
 -13 -11   3       13.20       11.32     40.83 o
 -12 -11   3      202.91      190.52     39.42 o
 -11 -11   3      109.72      105.75     35.76 o
 -10 -11   3     1174.78     1259.84     73.24 o
  -9 -11   3      516.69      463.18     33.93 o
  -8 -11   3      463.06      493.19     37.47 o
  -7 -11   3     1031.01     1046.53    101.20 o
  -6 -11   3       93.13      140.46     38.20 o
  -5 -11   3     4601.83     4148.53    204.31 o
  -4 -11   3      391.62      264.85     40.83 o
  -3 -11   3     4936.37     4620.45    212.09 o
  -2 -11   3     3999.78     3635.50    172.95 o
  -1 -11   3     3246.72     3247.35     76.47 o
   0 -11   3     5981.87     5843.90    134.46 o
   1 -11   3     2203.93     2681.41     62.99 o
   2 -11   3     6226.07     6402.10     78.04 o
   3 -11   3     2107.00     2106.27     60.31 o
   4 -11   3     1997.16     2027.17     64.96 o
   5 -11   3     1911.40     1770.54     67.11 o
   6 -11   3       51.40       49.05     53.58 o
   7 -11   3      513.84      471.51     58.22 o
   8 -11   3      431.02      448.23     58.94 o
   9 -11   3      805.55      912.47     67.18 o
  10 -11   3      678.00      706.48     58.26 o
  11 -11   3      859.68      962.65     69.00 o
  12 -11   3      128.51      102.17     62.38 o
  13 -11   3      159.63      194.62     64.74 o
 -14 -10   3        3.35        1.68     45.28 o
 -13 -10   3       11.22       12.17     38.17 o
 -12 -10   3      533.87      519.32     39.62 o
 -11 -10   3     1012.77     1029.60     45.60 o
 -10 -10   3      714.06      736.74     36.16 o
  -9 -10   3      238.17      211.46     34.54 o
  -8 -10   3      707.62      729.81     50.35 o
  -7 -10   3      878.55      852.60     80.32 o
  -6 -10   3     3547.06     3513.68    223.74 o
  -5 -10   3     2755.46     2827.20    147.47 o
  -4 -10   3     1774.66     1708.20     87.94 o
  -3 -10   3     4085.30     3576.29    219.57 o
  -2 -10   3     3082.78     3093.35    162.85 o
  -1 -10   3      336.76      347.35     46.75 o
   0 -10   3     7007.53     6548.90    120.91 o
   1 -10   3     5208.18     5405.71     75.71 o
   2 -10   3      121.91      111.93     52.09 o
   3 -10   3     1326.16     1441.31     61.66 o
   4 -10   3       72.68       88.98     59.19 o
   5 -10   3      517.31      663.07     57.11 o
   6 -10   3     1915.91     2088.61     92.03 o
   7 -10   3     1182.67     1322.16     60.25 o
   8 -10   3      445.79      425.11     61.09 o
   9 -10   3      327.72      386.81     55.87 o
  10 -10   3      116.10      144.17     54.79 o
  11 -10   3      111.56      118.55     56.24 o
  12 -10   3       55.16       49.30     60.07 o
  13 -10   3        7.52        2.79     62.27 o
  14 -10   3      193.55      114.45     68.60 o
 -14  -9   3      214.79      239.87     47.08 o
 -13  -9   3      183.52      151.92     38.81 o
 -12  -9   3       70.16       77.45     43.06 o
 -11  -9   3      254.03      237.76     36.35 o
 -10  -9   3      547.36      573.21     40.07 o
  -9  -9   3      364.42      351.28     34.90 o
  -8  -9   3      728.56      622.33     46.21 o
  -7  -9   3     2398.22     2169.19    159.84 o
  -6  -9   3      565.46      627.29     38.16 o
  -5  -9   3     3386.88     3363.60    282.09 o
  -4  -9   3     1451.95     1383.69    124.40 o
  -3  -9   3     3696.50     3154.53    171.40 o
  -2  -9   3     4301.15     3404.42    179.11 o
  -1  -9   3     4684.95     5122.45    366.72 o
   0  -9   3     2161.20     1937.40     54.74 o
   1  -9   3     5458.90     5293.92     76.75 o
   2  -9   3     5151.88     5277.87    228.25 o
   3  -9   3     2126.52     2488.77     77.25 o
   4  -9   3     1052.78     1191.21     70.44 o
   5  -9   3      763.92      814.50     66.97 o
   6  -9   3     2182.19     2150.76     65.73 o
   7  -9   3     1652.97     1715.76    105.14 o
   8  -9   3      809.36      810.57     61.25 o
   9  -9   3      634.24      620.88     58.44 o
  10  -9   3      851.06      926.74     58.86 o
  11  -9   3      171.88      139.60     58.32 o
  12  -9   3       15.86       22.81     56.54 o
  13  -9   3       58.72       38.95     62.10 o
  14  -9   3        1.81       16.15     71.50 o
 -15  -8   3       18.83        8.08     53.57 o
 -14  -8   3       30.77       36.59     49.44 o
 -13  -8   3       89.80      108.10     40.30 o
 -12  -8   3      113.98       63.52     36.29 o
 -11  -8   3       56.02       47.85     36.81 o
 -10  -8   3      518.14      593.78     36.99 o
  -9  -8   3     1606.99     1655.22    108.05 o
  -8  -8   3     1395.99     1376.40     92.87 o
  -7  -8   3      226.99      243.56     40.18 o
  -6  -8   3     2863.20     2563.49    187.94 o
  -5  -8   3     1802.33     1623.44    112.58 o
  -4  -8   3     6534.48     6377.50    394.50 o
  -3  -8   3      772.77      718.18     63.65 o
  -2  -8   3     3267.56     3465.35    234.77 o
  -1  -8   3     8845.85     7923.42    428.92 o
   0  -8   3     7503.03     7674.55     97.86 o
   1  -8   3      268.81      251.44     49.48 o
   2  -8   3      689.17      537.82     62.74 o
   3  -8   3     8324.02     8981.11    269.06 o
   4  -8   3     1657.76     1879.12     79.52 o
   5  -8   3     2153.88     2412.30     77.20 o
   6  -8   3       91.19       89.42     59.23 o
   7  -8   3      529.98      568.60     57.11 o
   8  -8   3      540.67      601.21     53.72 o
   9  -8   3      111.94      153.78     51.03 o
  10  -8   3      124.83      127.59     56.89 o
  11  -8   3      188.85      174.57     53.29 o
  12  -8   3      217.86      247.41     56.14 o
  13  -8   3       95.14       91.67     60.14 o
  14  -8   3        5.45        5.67     64.35 o
 -15  -7   3       42.69       48.88     47.29 o
 -14  -7   3       88.20       82.34     42.22 o
 -13  -7   3      322.96      316.70     38.74 o
 -12  -7   3        2.38       11.51     36.58 o
 -11  -7   3      171.58      230.44     36.60 o
 -10  -7   3      273.33      299.05     35.01 o
  -9  -7   3        9.14       16.05     34.06 o
  -8  -7   3      631.23      691.99     35.08 o
  -7  -7   3     1723.54     1631.40    104.73 o
  -6  -7   3     1117.64     1021.56     72.63 o
  -5  -7   3     3551.22     3637.09    221.01 o
  -4  -7   3     2956.36     2383.20    166.94 o
  -3  -7   3     2340.42     2216.84    146.32 o
  -2  -7   3      241.54      252.08     37.39 o
  -1  -7   3     1629.05     1783.03    183.40 o
   0  -7   3      907.56      860.60     86.22 o
   1  -7   3     1862.37     2306.63     67.53 o
   2  -7   3     2689.18     2779.95     82.32 o
   3  -7   3     2439.69     2837.85     84.68 o
   4  -7   3     1162.38     1104.05     75.38 o
   5  -7   3      442.84      485.71     62.34 o
   6  -7   3      857.16      945.06     57.21 o
   7  -7   3      257.81      333.65     53.10 o
   8  -7   3      956.27      937.30     51.45 o
   9  -7   3      455.98      494.13     54.40 o
  10  -7   3      177.80      182.42     50.84 o
  11  -7   3      317.65      336.69     55.71 o
  12  -7   3      259.71      241.55     52.13 o
  13  -7   3      110.28       84.39     56.37 o
  14  -7   3      193.37      199.09     60.71 o
 -15  -6   3       57.15       35.52     56.40 o
 -14  -6   3      181.16      220.32     42.90 o
 -13  -6   3        6.66       11.66     40.37 o
 -12  -6   3        3.36       13.48     36.11 o
 -11  -6   3      301.78      385.78     38.13 o
 -10  -6   3      943.87      979.44     48.83 o
  -9  -6   3     3691.16     3847.78    177.78 o
  -8  -6   3     1084.37     1058.31     53.04 o
  -7  -6   3       83.64       33.87     32.14 o
  -6  -6   3     1648.48     1630.15    117.46 o
  -5  -6   3     1129.08     1112.09     90.85 o
  -4  -6   3      135.23       66.14     37.17 o
  -3  -6   3     1362.56     1410.71    131.44 o
  -2  -6   3     4688.96     3321.62    189.05 o
  -1  -6   3     3131.18     3057.20    203.80 o
   0  -6   3       79.08      151.36     38.63 o
   1  -6   3     1064.09     1028.32     55.56 o
   2  -6   3      565.51      584.81     59.12 o
   3  -6   3     1547.26     1524.66     76.03 o
   4  -6   3      793.31      903.40     77.12 o
   5  -6   3      199.77      244.03     57.18 o
   6  -6   3      452.91      422.59     51.05 o
   7  -6   3     1466.55     1452.62     87.95 o
   8  -6   3       47.81       43.79     45.47 o
   9  -6   3       67.85      121.35     49.53 o
  10  -6   3     1180.39     1150.70     64.11 o
  11  -6   3      772.51      754.43     57.99 o
  12  -6   3      516.12      431.81     51.16 o
  13  -6   3      257.55      249.28     55.55 o
  14  -6   3        6.58        7.69     61.57 o
 -15  -5   3        4.25       13.84     51.73 o
 -14  -5   3      143.34      154.90     47.34 o
 -13  -5   3      647.21      682.12     41.06 o
 -12  -5   3       78.34      104.75     37.72 o
 -11  -5   3      146.50      134.23     37.01 o
 -10  -5   3      137.01      119.33     35.81 o
  -9  -5   3       55.75       58.61     33.15 o
  -8  -5   3      889.18      910.29     36.04 o
  -7  -5   3     2843.28     2868.43    132.23 o
  -6  -5   3      418.16      417.27     32.34 o
  -5  -5   3     1410.42     1357.19    112.16 o
  -4  -5   3     3327.66     3218.00    218.73 o
  -3  -5   3     2776.63     3069.10    179.66 o
  -2  -5   3     1640.60     1639.55     83.46 o
  -1  -5   3      765.03      853.66     62.42 o
   0  -5   3     2571.25     2828.60    164.72 o
   1  -5   3     7540.23     7493.39    326.19 o
   2  -5   3     1693.88     1769.54     78.28 o
   3  -5   3     1649.59     1635.41     74.44 o
   4  -5   3      758.08     1025.76     73.06 o
   5  -5   3      341.23      399.93     57.14 o
   6  -5   3      569.13      560.57     51.32 o
   7  -5   3      298.62      288.16     51.19 o
   8  -5   3     1641.79     1668.03    114.44 o
   9  -5   3     1454.98     1421.52     86.79 o
  10  -5   3      204.96      268.28     48.42 o
  11  -5   3      229.23      216.32     51.64 o
  12  -5   3      757.32      718.47     51.90 o
  13  -5   3      416.39      353.16     55.53 o
  14  -5   3       26.28       24.21     58.91 o
 -15  -4   3       55.12       42.64     52.39 o
 -14  -4   3      270.42      249.17     48.72 o
 -13  -4   3       29.45       29.58     37.49 o
 -12  -4   3      390.78      388.54     38.28 o
 -11  -4   3     1062.75     1066.54     53.44 o
 -10  -4   3      516.63      485.73     37.27 o
  -9  -4   3      888.76      866.23     36.62 o
  -8  -4   3     1133.44     1232.69     69.80 o
  -7  -4   3       50.99       38.77     31.31 o
  -6  -4   3     1521.00     1323.44     70.74 o
  -5  -4   3     2759.02     2905.21    147.47 o
  -4  -4   3     1248.22     1009.29     58.10 o
  -3  -4   3     1164.08     1088.57     84.31 o
  -2  -4   3    16646.22    15135.93    782.13 o
  -1  -4   3     2421.24     2731.78    121.07 o
   0  -4   3     1295.83     1549.53     35.91 o
   1  -4   3     1881.67     2439.62    242.41 o
   2  -4   3     2956.28     3801.09    109.29 o
   3  -4   3     3531.82     3981.41     94.19 o
   4  -4   3     3183.72     3314.30    179.23 o
   5  -4   3      844.47      947.00     62.35 o
   6  -4   3     1251.28     1377.35    101.12 o
   7  -4   3     1648.59     1634.49    105.43 o
   8  -4   3      154.22      150.86     48.53 o
   9  -4   3      540.59      565.42     49.88 o
  10  -4   3      521.97      524.18     50.39 o
  11  -4   3      537.38      550.32     48.48 o
  12  -4   3      745.49      689.55     51.40 o
  13  -4   3       22.20       25.47     51.77 o
  14  -4   3      137.50      168.27     57.96 o
 -15  -3   3      126.32      102.95     53.19 o
 -14  -3   3       85.37       91.29     47.24 o
 -13  -3   3      552.78      490.52     45.43 o
 -12  -3   3      551.66      547.35     44.69 o
 -11  -3   3      196.29      186.99     36.50 o
 -10  -3   3        7.54        9.80     35.94 o
  -9  -3   3      263.08      316.76     34.73 o
  -8  -3   3      493.73      511.06     34.38 o
  -7  -3   3     2117.88     1896.34     56.64 o
  -6  -3   3      629.34      631.15     33.40 o
  -5  -3   3      517.00      534.84     34.72 o
  -4  -3   3     3210.15     2810.84    125.62 o
  -3  -3   3     2700.51     2712.81    142.22 o
  -2  -3   3     1663.61     1487.65     42.81 o
  -1  -3   3     4674.64     4296.09     85.06 o
   0  -3   3     2810.96     2625.34    111.98 o
   1  -3   3      837.17      922.99    109.91 o
   2  -3   3     9431.65    10157.58    750.82 o
   3  -3   3      175.49      225.93     49.13 o
   4  -3   3     3094.32     2920.75    147.20 o
   5  -3   3     3205.53     3147.73    240.95 o
   6  -3   3      517.02      644.53     50.99 o
   7  -3   3     1149.63     1265.87    114.98 o
   8  -3   3     1997.54     1791.35    131.73 o
   9  -3   3     1443.10     1443.37    104.33 o
  10  -3   3      326.85      373.74     45.43 o
  11  -3   3       64.47       73.47     47.61 o
  12  -3   3       53.03       66.73     53.12 o
  13  -3   3      576.82      484.20     57.11 o
  14  -3   3       26.11       30.15     60.39 o
 -15  -2   3       28.62       10.84     49.76 o
 -14  -2   3      196.83      167.69     49.08 o
 -13  -2   3       45.29       52.57     45.02 o
 -12  -2   3      495.54      506.24     42.92 o
 -11  -2   3     2862.21     2741.02     89.68 o
 -10  -2   3      818.22      810.29     37.93 o
  -9  -2   3      901.68      911.22     38.81 o
  -8  -2   3     2013.04     2236.04    119.67 o
  -7  -2   3      132.28      117.71     31.53 o
  -6  -2   3     1310.18     1095.08     47.65 o
  -5  -2   3      376.95      302.42     33.49 o
  -4  -2   3     1671.32     1637.71     39.98 o
  -3  -2   3      322.67      414.94     36.88 o
  -2  -2   3     2650.46     2653.84     48.66 o
  -1  -2   3    13065.42    11082.87    272.91 o
   0  -2   3    12780.67    14274.59    568.40 o
   1  -2   3    10938.06    12482.88    498.83 o
   2  -2   3     1201.66     1606.74     96.69 o
   3  -2   3      727.24      960.25     97.67 o
   4  -2   3      857.53     1048.76     72.44 o
   5  -2   3      800.63      844.38     64.13 o
   6  -2   3     2653.11     2882.85    214.82 o
   7  -2   3     1153.85     1126.63     79.39 o
   8  -2   3     1226.69     1164.53    101.66 o
   9  -2   3     2349.36     2258.10    137.90 o
  10  -2   3     1424.45     1511.30    134.16 o
  11  -2   3      148.55      167.65     48.65 o
  12  -2   3      548.92      576.79     56.85 o
  13  -2   3      151.52      147.89     56.64 o
  14  -2   3      366.37      375.84     55.64 o
 -15  -1   3      789.68      660.09     54.27 o
 -14  -1   3      249.12      222.90     47.09 o
 -13  -1   3      105.33      108.10     46.55 o
 -12  -1   3      623.62      601.85     43.50 o
 -11  -1   3      144.65      181.97     40.55 o
 -10  -1   3      134.71      130.72     40.59 o
  -9  -1   3     1613.30     1561.11    112.87 o
  -8  -1   3     1444.40     1454.03     65.05 o
  -7  -1   3      653.35      633.99     37.06 o
  -6  -1   3      717.87      693.36     39.75 o
  -5  -1   3      531.22      699.26     34.77 o
  -4  -1   3     2150.08     2339.23     89.98 o
  -3  -1   3     3137.49     2721.22     60.56 o
  -2  -1   3     2616.43     2190.50     56.61 o
  -1  -1   3     6739.87     6679.18    131.37 o
   0  -1   3     3862.15     4102.59    103.12 o
   1  -1   3     6128.53     5923.49    138.63 o
   2  -1   3    11710.45    11860.03    897.37 o
   3  -1   3    12136.25    12964.94    767.92 o
   4  -1   3     2367.30     2034.48    140.16 o
   5  -1   3     2175.43     2505.61    120.49 o
   6  -1   3       37.81       46.93     40.43 o
   7  -1   3      112.38      129.51     45.20 o
   8  -1   3      189.04      238.22     47.79 o
   9  -1   3     1816.94     1845.08    160.91 o
  10  -1   3     2317.70     2235.81    140.93 o
  11  -1   3       90.13       99.01     47.96 o
  12  -1   3      165.01      159.41     48.86 o
  13  -1   3      287.34      298.28     52.58 o
  14  -1   3       34.46       36.15     55.13 o
 -15   0   3        3.88        3.05     49.93 o
 -14   0   3      166.66      110.45     47.44 o
 -13   0   3      350.31      353.30     46.03 o
 -12   0   3       46.54       82.85     41.31 o
 -11   0   3     1899.43     1928.30     75.57 o
 -10   0   3     3056.18     2997.39    106.24 o
  -9   0   3      145.82      198.37     39.48 o
  -8   0   3        0.38        3.15     39.13 o
  -7   0   3       19.29       33.41     36.44 o
  -6   0   3       17.92       58.54     36.96 o
  -5   0   3    11091.98    10174.74    309.19 o
  -4   0   3     3719.98     3341.37     53.48 o
  -3   0   3     2394.41     2594.41     98.95 o
  -2   0   3      178.41       81.13     44.01 o
  -1   0   3     4030.57     3128.48     68.63 o
   0   0   3     3252.81     2324.21     77.80 o
   1   0   3     6602.06     6693.40    166.77 o
   2   0   3    11673.32    12605.12    268.08 o
   3   0   3       38.83      210.84     46.08 o
   4   0   3     5088.18     5170.69    281.11 o
   5   0   3     1570.99     1562.37     98.04 o
   6   0   3     2416.87     2481.08    182.68 o
   7   0   3      523.46      706.47     61.15 o
   8   0   3     5868.46     5786.75    372.00 o
   9   0   3     6402.65     6241.10    445.49 o
  10   0   3      178.72      150.20     45.11 o
  11   0   3        4.09       16.71     44.20 o
  12   0   3      133.48      150.93     49.31 o
  13   0   3      441.86      392.20     56.38 o
  14   0   3      237.79      216.08     63.18 o
 -15   1   3      807.62      740.57     52.67 o
 -14   1   3      236.09      198.16     49.00 o
 -13   1   3       80.48       84.75     46.60 o
 -12   1   3      573.75      569.63     53.39 o
 -11   1   3      152.10      168.45     40.55 o
 -10   1   3      147.27      130.58     42.32 o
  -9   1   3     1845.57     1808.98     84.75 o
  -8   1   3     1491.15     1491.90     83.97 o
  -7   1   3      587.24      582.49     38.36 o
  -6   1   3      703.30      689.13     39.55 o
  -5   1   3      447.02      581.04     39.96 o
  -4   1   3     2348.15     2415.06     98.03 o
  -3   1   3     2999.97     2737.73    141.70 o
  -2   1   3     2876.03     2401.80     72.91 o
  -1   1   3     6556.92     6641.28    172.84 o
   0   1   3     3887.69     4104.71     95.86 o
   1   1   3     5874.60     5286.73    110.24 o
   2   1   3    11835.03    12183.09    132.42 o
   3   1   3    11585.94    12871.94    257.84 o
   4   1   3     2027.66     1748.69     84.61 o
   5   1   3     2236.07     2447.79    177.42 o
   6   1   3       35.25       48.52     43.87 o
   7   1   3       73.65       96.12     40.27 o
   8   1   3      166.69      177.41     40.86 o
   9   1   3     1599.17     1592.97     96.89 o
  10   1   3     2406.60     2215.83    137.70 o
  11   1   3       88.05       91.79     47.53 o
  12   1   3      179.70      200.88     51.11 o
  13   1   3      275.28      270.15     63.52 o
  14   1   3       34.86       52.17     64.52 o
 -15   2   3       30.98       34.47     52.26 o
 -14   2   3      190.09      165.70     50.10 o
 -13   2   3       39.38       63.68     45.98 o
 -12   2   3      498.30      521.55     42.89 o
 -11   2   3     2782.12     2725.11    153.41 o
 -10   2   3      784.41      769.53     41.94 o
  -9   2   3      931.43      909.23     45.64 o
  -8   2   3     2033.66     2218.82    129.28 o
  -7   2   3      121.10      124.63     36.08 o
  -6   2   3     1412.85     1196.88     52.50 o
  -5   2   3      355.96      287.17     38.23 o
  -4   2   3     1659.46     1598.76     69.59 o
  -3   2   3      497.67      516.20     38.28 o
  -2   2   3     2218.94     2302.87     46.45 o
  -1   2   3    13038.17    11346.05    478.36 o
   0   2   3    13255.85    14372.36    126.42 o
   1   2   3    10944.25    12438.43    232.86 o
   2   2   3     1291.18     1773.27     60.14 o
   3   2   3      744.17     1026.05     92.05 o
   4   2   3      627.97      814.28     45.04 o
   5   2   3      820.85      811.22     58.70 o
   6   2   3     2442.39     2537.93    157.97 o
   7   2   3     1133.92     1092.41     64.18 o
   8   2   3     1177.54     1036.49     43.85 o
   9   2   3     2219.38     2200.62    122.11 o
  10   2   3     1413.82     1474.55     75.12 o
  11   2   3      120.74      111.80     41.04 o
  12   2   3      571.45      577.99     64.69 o
  13   2   3      127.42      121.71     62.09 o
  14   2   3      395.27      424.96     68.85 o
 -15   3   3      142.14       88.17     50.75 o
 -14   3   3       86.81      108.07     48.14 o
 -13   3   3      542.97      526.15     47.98 o
 -12   3   3      502.48      489.62     43.48 o
 -11   3   3      231.94      203.50     39.84 o
 -10   3   3       27.28       40.17     39.70 o
  -9   3   3      368.69      446.67     40.90 o
  -8   3   3      541.93      567.95     39.02 o
  -7   3   3     2016.12     1777.98     80.35 o
  -6   3   3      555.51      530.84     37.48 o
  -5   3   3      368.64      379.61     39.44 o
  -4   3   3     2946.83     2614.31     54.99 o
  -3   3   3     2758.07     2739.39    146.97 o
  -2   3   3     1874.19     1594.25     50.67 o
  -1   3   3     4893.91     4445.28    138.26 o
   0   3   3     2806.69     2706.68     94.87 o
   1   3   3      845.45     1161.56     77.90 o
   2   3   3     8983.85     9356.51    210.05 o
   3   3   3       61.48      246.41     62.66 o
   4   3   3     3524.77     3174.31    137.07 o
   5   3   3     2881.53     2746.85     97.53 o
   6   3   3      574.35      653.55     40.70 o
   7   3   3      952.89     1019.16     58.22 o
   8   3   3     1933.82     1704.06     84.69 o
   9   3   3     1549.81     1479.56     84.36 o
  10   3   3      518.48      540.89     48.49 o
  11   3   3       51.73       48.76     41.26 o
  12   3   3       63.72       81.56     51.67 o
  13   3   3      549.67      469.81     69.69 o
  14   3   3       31.57       33.07     60.43 o
 -15   4   3       73.21       61.32     56.49 o
 -14   4   3      289.81      285.31     47.84 o
 -13   4   3       29.19       32.34     45.40 o
 -12   4   3      390.36      348.08     46.40 o
 -11   4   3     1047.63     1028.00     42.48 o
 -10   4   3      566.89      488.25     40.11 o
  -9   4   3      865.31      868.01     55.69 o
  -8   4   3     1066.22     1113.67     74.23 o
  -7   4   3       46.96       41.07     35.77 o
  -6   4   3     1569.53     1362.05     79.81 o
  -5   4   3     2845.98     3005.07    170.36 o
  -4   4   3      943.54      794.39     37.42 o
  -3   4   3     1038.19     1008.25     42.41 o
  -2   4   3    18315.97    17896.15    916.34 o
  -1   4   3     2177.82     2554.28    130.12 o
   0   4   3     1417.86     1475.06     43.26 o
   1   4   3     2091.75     2672.54    106.76 o
   2   4   3     2728.26     3320.64    100.18 o
   3   4   3     3620.51     4108.27     93.03 o
   4   4   3     3500.08     3565.32    193.57 o
   5   4   3     1079.86     1163.77     91.14 o
   6   4   3     1100.56     1097.11     60.06 o
   7   4   3     1755.59     1711.94    102.90 o
   8   4   3      155.76      135.73     46.39 o
   9   4   3      528.31      576.99     47.56 o
  10   4   3      528.36      511.26     44.88 o
  11   4   3      509.11      486.57     43.28 o
  12   4   3      799.53      715.41     49.17 o
  13   4   3       35.43       36.89     60.48 o
  14   4   3      120.65      136.57     67.70 o
 -15   5   3       14.41       30.05     51.57 o
 -14   5   3      184.10      216.93     50.38 o
 -13   5   3      634.00      713.63     46.63 o
 -12   5   3      107.66      120.06     44.83 o
 -11   5   3      146.47      182.59     39.51 o
 -10   5   3      187.47      174.08     40.04 o
  -9   5   3       71.65       67.30     37.93 o
  -8   5   3      846.53      844.69     39.17 o
  -7   5   3     2807.00     2803.76    186.20 o
  -6   5   3      439.21      398.32     35.66 o
  -5   5   3     1391.37     1347.71     80.49 o
  -4   5   3     3100.97     2982.16    153.44 o
  -3   5   3     2567.71     3018.42    172.58 o
  -2   5   3     1492.98     1523.67    165.39 o
  -1   5   3      568.94      727.21     58.90 o
   0   5   3     2524.09     2985.12    159.41 o
   1   5   3     6632.33     6526.69    296.94 o
   2   5   3     2158.90     2096.25     76.33 o
   3   5   3     2043.11     2220.51     86.71 o
   4   5   3      660.21      783.09     86.42 o
   5   5   3      315.39      332.79     45.59 o
   6   5   3      641.02      603.78     43.59 o
   7   5   3      206.39      182.35     42.38 o
   8   5   3     1596.03     1487.55    101.81 o
   9   5   3     1261.91     1211.91     89.27 o
  10   5   3      151.07      201.38     49.47 o
  11   5   3      187.33      197.32     43.78 o
  12   5   3      705.28      658.42     61.56 o
  13   5   3      385.13      307.70     54.18 o
  14   5   3       17.02       13.82     70.94 o
 -15   6   3       83.46       73.62     56.97 o
 -14   6   3      165.80      193.73     48.10 o
 -13   6   3        4.91       16.44     45.56 o
 -12   6   3        7.60        7.09     42.31 o
 -11   6   3      269.00      347.13     39.29 o
 -10   6   3     1141.98     1167.01     44.38 o
  -9   6   3     3284.34     3336.68    131.85 o
  -8   6   3     1219.83     1164.60     39.74 o
  -7   6   3       70.39       62.95     38.58 o
  -6   6   3     1774.28     1745.29    108.80 o
  -5   6   3     1142.84     1146.05     59.86 o
  -4   6   3       79.61       53.29     37.76 o
  -3   6   3      866.73      768.71     76.52 o
  -2   6   3     3750.77     2603.68    137.88 o
  -1   6   3     2918.66     2995.37    210.43 o
   0   6   3      137.31      191.56     41.50 o
   1   6   3     1165.05     1092.14     48.92 o
   2   6   3      461.43      479.33     55.19 o
   3   6   3     1909.41     1939.03     74.51 o
   4   6   3     1018.71     1046.13     73.59 o
   5   6   3      168.13      182.39     43.26 o
   6   6   3      582.29      497.99     46.62 o
   7   6   3     1539.06     1505.00    110.96 o
   8   6   3       52.77       45.85     43.90 o
   9   6   3       52.48       46.72     43.96 o
  10   6   3     1140.32     1066.06     74.97 o
  11   6   3      774.36      769.67     49.32 o
  12   6   3      531.68      494.02     52.70 o
  13   6   3      284.59      284.84     53.30 o
  14   6   3        4.44        1.62     72.13 o
 -15   7   3       56.21       51.03     52.87 o
 -14   7   3       80.82       69.95     49.80 o
 -13   7   3      263.59      233.66     43.88 o
 -12   7   3        5.23        9.12     42.53 o
 -11   7   3      146.01      205.07     40.13 o
 -10   7   3      313.79      372.65     39.92 o
  -9   7   3       14.46       39.77     40.28 o
  -8   7   3      459.60      499.80     38.22 o
  -7   7   3     1547.25     1485.24    110.18 o
  -6   7   3     1086.34     1022.33     68.46 o
  -5   7   3     3607.72     3729.88    151.03 o
  -4   7   3     2326.68     1751.66     82.69 o
  -3   7   3     2014.24     2036.81    228.28 o
  -2   7   3      359.08      339.59     34.84 o
  -1   7   3     2069.70     2294.89    189.43 o
   0   7   3      975.24      908.26    103.90 o
   1   7   3     1458.08     1791.32    120.55 o
   2   7   3     2716.96     2510.03     89.75 o
   3   7   3     2042.01     2208.77    157.79 o
   4   7   3     1176.20     1083.05     66.92 o
   5   7   3      550.62      530.28     44.01 o
   6   7   3      827.81      890.73     44.96 o
   7   7   3      289.14      314.91     46.88 o
   8   7   3      969.47      919.02     57.79 o
   9   7   3      349.79      331.27     43.13 o
  10   7   3      243.16      217.49     47.94 o
  11   7   3      275.96      279.64     45.41 o
  12   7   3      244.49      261.10     46.82 o
  13   7   3      109.37      115.99     51.39 o
  14   7   3      169.08      151.43     56.84 o
 -15   8   3       29.43       35.01     53.95 o
 -14   8   3       22.53       26.44     48.49 o
 -13   8   3       83.62      104.75     44.52 o
 -12   8   3      129.66      112.13     43.02 o
 -11   8   3       75.37       52.15     40.74 o
 -10   8   3      395.53      491.59     40.44 o
  -9   8   3     1286.09     1269.40     65.93 o
  -8   8   3     1579.12     1500.18     59.14 o
  -7   8   3      280.50      307.45     37.84 o
  -6   8   3     2916.13     2694.95    177.09 o
  -5   8   3     1959.08     1857.53    111.05 o
  -4   8   3     7014.32     6985.30    477.62 o
  -3   8   3      333.99      280.56     37.57 o
  -2   8   3     4039.95     4280.15    217.16 o
  -1   8   3     8668.88     7989.28    325.91 o
   0   8   3     7265.40     7188.18    434.42 o
   1   8   3      311.20      289.72     42.05 o
   2   8   3      666.19      504.54     51.56 o
   3   8   3     8446.77     8950.38    708.27 o
   4   8   3     1752.30     1894.91    226.07 o
   5   8   3     1956.28     1856.44     97.54 o
   6   8   3      141.43      117.41     43.69 o
   7   8   3      550.75      576.72     46.08 o
   8   8   3      465.92      467.53     44.56 o
   9   8   3       93.30      123.37     45.89 o
  10   8   3      124.00      133.34     45.72 o
  11   8   3      183.19      158.26     46.19 o
  12   8   3      227.10      267.82     48.30 o
  13   8   3       95.59       91.87     51.10 o
  14   8   3        2.78        0.31     55.93 o
 -14   9   3      194.74      197.76     50.61 o
 -13   9   3      160.43      142.09     47.35 o
 -12   9   3       76.54       72.82     43.37 o
 -11   9   3      225.28      207.19     40.84 o
 -10   9   3      494.59      529.50     40.88 o
  -9   9   3      340.93      328.48     38.50 o
  -8   9   3      631.95      560.98     41.07 o
  -7   9   3     2343.77     2077.85     64.08 o
  -6   9   3      524.23      599.79     43.36 o
  -5   9   3     3211.83     3348.76    174.70 o
  -4   9   3     1007.23      996.15     91.44 o
  -3   9   3     3843.89     3492.58    141.19 o
  -2   9   3     4254.41     3429.01    183.28 o
  -1   9   3     5227.55     5682.50    321.89 o
   0   9   3     2062.88     1733.55     72.33 o
   1   9   3     5126.75     5036.71    337.20 o
   2   9   3     5415.37     5315.91    261.01 o
   3   9   3     1649.85     2033.22    143.06 o
   4   9   3     1138.69     1285.35    157.08 o
   5   9   3      600.18      606.80     43.64 o
   6   9   3     2050.16     1877.01     95.96 o
   7   9   3     1677.98     1563.48     88.95 o
   8   9   3      755.25      775.51     69.90 o
   9   9   3      593.95      602.10     49.82 o
  10   9   3      724.41      755.30     47.57 o
  11   9   3      131.82      149.49     48.81 o
  12   9   3       23.60       29.57     48.18 o
  13   9   3       45.26       39.83     52.83 o
  14   9   3        2.92        0.58     55.38 o
 -14  10   3        7.72       33.08     51.82 o
 -13  10   3       16.31       10.94     45.24 o
 -12  10   3      537.29      546.94     42.42 o
 -11  10   3      952.14     1009.73     61.83 o
 -10  10   3      694.11      753.40     41.25 o
  -9  10   3      282.23      223.38     38.58 o
  -8  10   3      797.27      827.06     41.33 o
  -7  10   3      833.86      819.63     63.00 o
  -6  10   3     3668.05     3730.23    185.41 o
  -5  10   3     2894.08     2948.47     80.29 o
  -4  10   3     1926.16     1859.92     54.97 o
  -3  10   3     3695.46     3264.20    160.45 o
  -2  10   3     2663.99     2951.30    194.17 o
  -1  10   3      210.05      198.17     37.14 o
   0  10   3     7271.22     6599.39    386.23 o
   1  10   3     5227.14     5321.30    306.79 o
   2  10   3      134.72      105.41     46.52 o
   3  10   3     1126.33     1261.09     90.88 o
   4  10   3      173.33      192.01     56.14 o
   5  10   3      713.57      759.19     45.48 o
   6  10   3     2091.50     2105.66    133.86 o
   7  10   3     1142.43     1221.30     84.36 o
   8  10   3      320.95      297.76     50.25 o
   9  10   3      220.19      255.42     45.57 o
  10  10   3       92.37      110.93     45.75 o
  11  10   3      103.42      106.24     46.17 o
  12  10   3       48.35       34.80     48.58 o
  13  10   3        2.93       19.09     50.81 o
  14  10   3      138.41      135.29     58.02 o
 -14  11   3      137.53       89.03     52.47 o
 -13  11   3       13.33       27.97     46.75 o
 -12  11   3      241.30      258.75     42.77 o
 -11  11   3      132.01      138.36     41.27 o
 -10  11   3     1161.27     1245.53     49.45 o
  -9  11   3      581.04      593.76     39.49 o
  -8  11   3      390.51      444.88     38.52 o
  -7  11   3     1194.31     1257.78     41.09 o
  -6  11   3       78.40      116.06     37.82 o
  -5  11   3     4438.24     4187.33    179.18 o
  -4  11   3      308.52      217.69     46.92 o
  -3  11   3     4703.52     4477.65    192.38 o
  -2  11   3     3676.04     3317.13    165.28 o
  -1  11   3     3178.49     3004.77    171.43 o
   0  11   3     5769.50     5455.28    330.86 o
   1  11   3     2322.22     2736.61    160.73 o
   2  11   3     6011.51     6115.28    243.14 o
   3  11   3     1955.91     2021.94    121.82 o
   4  11   3     2244.38     2205.60    108.75 o
   5  11   3     1667.25     1437.13     72.96 o
   6  11   3       45.30       52.77     41.72 o
   7  11   3      530.76      515.80     44.22 o
   8  11   3      472.11      472.29     46.43 o
   9  11   3      739.22      775.10     47.34 o
  10  11   3      601.82      652.79     59.93 o
  11  11   3      973.30     1052.08     85.03 o
  12  11   3      131.39       69.40     51.38 o
  13  11   3      156.72      167.65     51.79 o
 -14  12   3       61.91       55.73     53.83 o
 -13  12   3       17.78       26.80     48.38 o
 -12  12   3      400.03      465.44     51.22 o
 -11  12   3     1292.85     1371.13    111.34 o
 -10  12   3     1352.04     1329.09     89.66 o
  -9  12   3      331.98      324.97     36.72 o
  -8  12   3      541.52      588.46     39.42 o
  -7  12   3      521.02      601.95     39.60 o
  -6  12   3     3481.79     3446.74    189.12 o
  -5  12   3      891.07      894.61     56.69 o
  -4  12   3      752.18      835.57     44.02 o
  -3  12   3     1350.49     1363.41     78.04 o
  -2  12   3     4284.08     3750.30    185.60 o
  -1  12   3     1730.64     1992.69    138.65 o
   0  12   3     2490.00     2461.28    175.97 o
   1  12   3     2078.35     2047.55    118.61 o
   2  12   3      410.21      486.13     42.86 o
   3  12   3     1325.98     1288.74     56.88 o
   4  12   3     1132.07     1083.32     55.46 o
   5  12   3     3149.55     3147.97    158.37 o
   6  12   3     2156.00     2103.49    129.26 o
   7  12   3      800.13      806.23     55.89 o
   8  12   3     1136.54     1101.35     61.41 o
   9  12   3      215.72      253.43     44.73 o
  10  12   3       11.62       19.44     47.91 o
  11  12   3      615.25      557.95     59.45 o
  12  12   3      105.73       88.50     51.76 o
  13  12   3       34.30       25.29     57.26 o
 -14  13   3       49.23       69.12     53.61 o
 -13  13   3      140.62      175.12     46.83 o
 -12  13   3      348.54      323.38     42.38 o
 -11  13   3      358.02      428.70     41.01 o
 -10  13   3      498.25      503.54     40.34 o
  -9  13   3      329.78      276.58     39.98 o
  -8  13   3      405.55      388.88     46.85 o
  -7  13   3      416.81      418.08     37.98 o
  -6  13   3      309.33      281.50     39.59 o
  -5  13   3     1143.55     1120.15     65.02 o
  -4  13   3      680.65      745.14     39.41 o
  -3  13   3     1181.94     1208.40     80.28 o
  -2  13   3     1273.80     1274.41     47.04 o
  -1  13   3     1430.21     1267.67     88.71 o
   0  13   3      126.24      190.88     41.42 o
   1  13   3      269.52      391.30     42.75 o
   2  13   3     1036.22     1046.02     44.59 o
   3  13   3      882.74      993.60     54.70 o
   4  13   3     6077.67     5717.89    270.04 o
   5  13   3     1118.88     1100.41     48.95 o
   6  13   3     1845.57     1990.31    138.25 o
   7  13   3     1304.24     1237.85     98.65 o
   8  13   3      132.66      131.60     44.54 o
   9  13   3     1429.48     1344.43     72.01 o
  10  13   3     1035.41     1041.07     88.13 o
  11  13   3      556.55      611.88     53.73 o
  12  13   3       17.40       17.46     54.40 o
  13  13   3       79.29       67.94     58.12 o
 -13  14   3       82.60       83.56     50.60 o
 -12  14   3      141.43      167.60     45.82 o
 -11  14   3      768.44      774.45     42.93 o
 -10  14   3      512.67      533.19     40.68 o
  -9  14   3      146.87      138.05     41.58 o
  -8  14   3      673.28      759.51     55.47 o
  -7  14   3      610.36      568.74     39.71 o
  -6  14   3     2984.11     3106.98    172.28 o
  -5  14   3      857.21      764.17     39.55 o
  -4  14   3      439.85      381.23     41.05 o
  -3  14   3      173.78      199.20     40.74 o
  -2  14   3     2714.16     2796.46    136.56 o
  -1  14   3     1430.47     1513.62     92.52 o
   0  14   3      273.99      372.43     38.22 o
   1  14   3      324.35      386.16     40.10 o
   2  14   3      355.24      363.81     42.09 o
   3  14   3      249.38      239.47     48.83 o
   4  14   3      353.22      369.97     52.21 o
   5  14   3     1933.93     1753.90     51.41 o
   6  14   3      963.53      999.99     48.73 o
   7  14   3      200.86      288.00     44.59 o
   8  14   3     1313.60     1346.74     77.97 o
   9  14   3      780.19      732.12     46.59 o
  10  14   3      194.92      250.24     52.65 o
  11  14   3      571.35      576.20     55.28 o
  12  14   3       79.98      106.77     56.36 o
  13  14   3       58.67       71.70     61.99 o
 -13  15   3      112.68      109.10     49.02 o
 -12  15   3      338.88      318.56     49.08 o
 -11  15   3      180.73      180.56     41.84 o
 -10  15   3      147.43      119.89     40.45 o
  -9  15   3       69.23       78.72     38.28 o
  -8  15   3       13.46       31.75     41.27 o
  -7  15   3      674.04      701.33     41.41 o
  -6  15   3      208.48      205.75     39.86 o
  -5  15   3      233.98      242.29     47.69 o
  -4  15   3      299.75      262.42     39.80 o
  -3  15   3       64.87       51.54     41.64 o
  -2  15   3      291.59      230.20     41.49 o
  -1  15   3       28.22       41.47     39.14 o
   0  15   3      489.08      464.88     51.83 o
   1  15   3      500.98      503.63     41.56 o
   2  15   3     3340.12     3625.13     82.54 o
   3  15   3      566.98      549.48     52.97 o
   4  15   3     1105.96     1127.90     55.86 o
   5  15   3      228.16      226.80     44.81 o
   6  15   3     1217.47     1244.05     55.13 o
   7  15   3      487.01      524.40     43.61 o
   8  15   3       40.89       47.83     44.69 o
   9  15   3       97.73      119.86     47.29 o
  10  15   3     1387.99     1379.90    106.27 o
  11  15   3      366.31      387.19     54.81 o
  12  15   3       42.32       41.10     56.16 o
 -13  16   3       25.71       24.36     48.62 o
 -12  16   3      217.91      203.15     46.40 o
 -11  16   3      199.92      229.54     41.67 o
 -10  16   3      130.20       95.55     41.35 o
  -9  16   3      334.08      291.37     41.02 o
  -8  16   3     1213.27     1211.67     42.72 o
  -7  16   3      714.95      773.81     40.97 o
  -6  16   3      220.06      231.02     42.49 o
  -5  16   3      884.00      875.69    105.44 o
  -4  16   3     1362.57     1242.47     88.32 o
  -3  16   3     2329.09     2504.70    154.32 o
  -2  16   3      649.59      592.30     41.55 o
  -1  16   3      829.14      801.94     44.83 o
   0  16   3      844.38      860.17     49.58 o
   1  16   3      798.70      805.66     43.13 o
   2  16   3      416.86      417.64     43.27 o
   3  16   3      413.39      448.08     49.60 o
   4  16   3      451.21      415.25     52.77 o
   5  16   3     2647.03     2372.45    141.29 o
   6  16   3      611.43      620.79     44.58 o
   7  16   3      320.23      301.22     46.65 o
   8  16   3      206.94      266.06     45.76 o
   9  16   3       97.67      119.05     49.48 o
  10  16   3      197.58      190.98     52.79 o
  11  16   3      501.68      516.50     66.09 o
  12  16   3      383.03      436.91     58.64 o
 -13  17   3      385.28      419.02     53.22 o
 -12  17   3      206.03      192.90     48.96 o
 -11  17   3       88.90       88.55     44.85 o
 -10  17   3       22.18       27.79     40.84 o
  -9  17   3       39.13       44.60     41.70 o
  -8  17   3       28.89       41.13     39.95 o
  -7  17   3       57.35       81.52     38.71 o
  -6  17   3      408.13      429.93     42.45 o
  -5  17   3      230.52      138.21     41.38 o
  -4  17   3     1187.42     1195.97     72.84 o
  -3  17   3      502.82      538.80     41.98 o
  -2  17   3        6.74       21.84     42.10 o
  -1  17   3      169.22      128.59     40.70 o
   0  17   3      434.45      424.09     43.72 o
   1  17   3     1391.06     1504.18     45.29 o
   2  17   3      997.74     1058.22     45.32 o
   3  17   3      623.80      689.31     53.36 o
   4  17   3      138.54      135.93     53.67 o
   5  17   3      381.10      321.74     40.82 o
   6  17   3      105.97      132.90     41.77 o
   7  17   3      736.41      776.44     45.48 o
   8  17   3      875.34      935.47     72.40 o
   9  17   3      251.68      313.43     49.10 o
  10  17   3      736.04      620.66     52.36 o
  11  17   3      190.00      169.29     55.99 o
  12  17   3      219.59      179.70     60.80 o
 -12  18   3       49.50       50.55     47.84 o
 -11  18   3       11.44        6.94     48.91 o
 -10  18   3      134.52      146.50     41.28 o
  -9  18   3      731.75      726.55     42.65 o
  -8  18   3     1466.68     1437.37     55.78 o
  -7  18   3      811.77      907.90     47.74 o
  -6  18   3       45.83       30.44     41.57 o
  -5  18   3       33.89       31.68     39.68 o
  -4  18   3     1042.16     1050.59     63.16 o
  -3  18   3     1976.11     1930.71     59.29 o
  -2  18   3     1009.64      921.44     56.72 o
  -1  18   3      226.27      229.42     39.65 o
   0  18   3      523.06      511.15     46.40 o
   1  18   3      369.01      442.41     42.37 o
   2  18   3      469.49      498.81     45.13 o
   3  18   3      746.64      755.82     52.61 o
   4  18   3      320.86      321.00     53.62 o
   5  18   3      136.45      181.92     40.58 o
   6  18   3      107.65      100.05     41.59 o
   7  18   3      189.40      176.53     45.57 o
   8  18   3      161.04      186.60     49.36 o
   9  18   3      190.21      139.00     50.07 o
  10  18   3        3.04       13.69     50.82 o
  11  18   3      466.81      525.68     55.51 o
  12  18   3      583.51      585.19     72.83 o
 -12  19   3      122.00      116.66     51.23 o
 -11  19   3       84.71       81.38     49.18 o
 -10  19   3      107.19      108.69     43.79 o
  -9  19   3       13.30       25.29     41.20 o
  -8  19   3      590.80      625.43     52.54 o
  -7  19   3      229.09      258.92     42.42 o
  -6  19   3      396.25      408.20     43.98 o
  -5  19   3      966.12      913.10     42.87 o
  -4  19   3      872.18      941.03     53.28 o
  -3  19   3      206.85      196.05     42.49 o
  -2  19   3       15.81       20.01     40.30 o
  -1  19   3      179.23      189.45     40.29 o
   0  19   3      218.26      221.76     44.66 o
   1  19   3     1741.62     1744.06     49.55 o
   2  19   3      501.29      421.62     42.31 o
   3  19   3      246.76      226.40     43.80 o
   4  19   3     1586.89     1530.15     57.05 o
   5  19   3       51.70      110.59     39.74 o
   6  19   3       82.66      112.07     41.11 o
   7  19   3     1600.21     1552.03     95.46 o
   8  19   3      509.41      473.45     47.62 o
   9  19   3      222.67      229.73     46.31 o
  10  19   3       30.84       34.17     52.28 o
  11  19   3      101.92      117.76     59.53 o
 -11  20   3       12.93       32.63     50.36 o
 -10  20   3      255.11      268.79     48.66 o
  -9  20   3      563.33      562.02     43.90 o
  -8  20   3      366.39      415.72     41.65 o
  -7  20   3      578.16      573.87     42.58 o
  -6  20   3      634.14      592.28     50.59 o
  -5  20   3      514.15      531.48     45.01 o
  -4  20   3     1037.26     1083.38     43.92 o
  -3  20   3     1823.30     2078.17     91.94 o
  -2  20   3      839.36      850.38     48.43 o
  -1  20   3      191.34      210.80     41.14 o
   0  20   3     1368.08     1485.69     82.80 o
   1  20   3      836.49      866.04     45.82 o
   2  20   3      664.60      604.38     46.91 o
   3  20   3      515.42      565.54     45.08 o
   4  20   3      312.69      283.38     39.54 o
   5  20   3       85.07       57.60     40.57 o
   6  20   3      480.67      442.77     44.09 o
   7  20   3      133.79      183.83     44.90 o
   8  20   3      180.71      114.87     45.35 o
   9  20   3       94.58       82.24     49.36 o
  10  20   3       10.68        5.53     54.36 o
  11  20   3      134.74      126.38     60.52 o
 -11  21   3      162.52      137.16     52.20 o
 -10  21   3      247.54      274.67     49.18 o
  -9  21   3       18.35       19.11     43.52 o
  -8  21   3      816.07      780.14     47.79 o
  -7  21   3      658.81      644.70     46.70 o
  -6  21   3      173.65      155.36     43.68 o
  -5  21   3     1305.62     1256.68     70.13 o
  -4  21   3      685.66      762.76     44.02 o
  -3  21   3      149.00      166.32     43.57 o
  -2  21   3      192.99      226.69     42.10 o
  -1  21   3      938.14      888.80     47.98 o
   0  21   3      232.27      239.57     40.25 o
   1  21   3      946.44      947.97     42.05 o
   2  21   3     1744.67     1754.08     50.91 o
   3  21   3      937.25      999.34     47.62 o
   4  21   3      459.14      416.86     42.05 o
   5  21   3     1587.81     1479.48     70.99 o
   6  21   3      583.87      593.86     46.80 o
   7  21   3      677.18      595.36     46.18 o
   8  21   3      546.77      576.82     51.91 o
   9  21   3      302.05      328.81     50.32 o
  10  21   3      278.27      299.56     55.23 o
 -11  22   3      101.34       95.13     54.22 o
 -10  22   3       74.59       75.95     51.89 o
  -9  22   3      499.61      519.31     51.07 o
  -8  22   3      187.89      178.11     44.35 o
  -7  22   3     1273.88     1302.95     58.54 o
  -6  22   3     1397.90     1455.34     66.69 o
  -5  22   3     2399.75     2494.22     64.37 o
  -4  22   3      419.68      441.42     42.75 o
  -3  22   3     1879.94     1906.42     70.66 o
  -2  22   3      909.25     1002.11     43.37 o
  -1  22   3      425.07      395.49     44.03 o
   0  22   3     1065.55     1083.68     55.48 o
   1  22   3      962.54     1042.69     47.20 o
   2  22   3      597.06      593.84     44.34 o
   3  22   3      420.41      445.09     46.44 o
   4  22   3      710.58      685.47     40.06 o
   5  22   3      112.32       91.60     45.70 o
   6  22   3      383.38      353.16     43.84 o
   7  22   3      392.71      414.03     46.89 o
   8  22   3      211.92      215.05     49.24 o
   9  22   3       20.35       19.34     53.62 o
  10  22   3        6.19       13.25     55.53 o
 -10  23   3      170.17      186.82     55.10 o
  -9  23   3       17.31       31.32     49.18 o
  -8  23   3      359.94      309.06     47.45 o
  -7  23   3      482.70      460.89     45.61 o
  -6  23   3       30.70       40.59     54.99 o
  -5  23   3       99.77       83.72     44.57 o
  -4  23   3      685.90      654.19     44.55 o
  -3  23   3      233.34      234.46     47.20 o
  -2  23   3     2027.89     2053.29     70.67 o
  -1  23   3     2512.96     2709.21     90.98 o
   0  23   3      736.57      800.59     42.16 o
   1  23   3     1051.11     1010.16     49.58 o
   2  23   3      591.49      548.56     46.14 o
   3  23   3      813.64      817.47     63.62 o
   4  23   3      877.42      805.91     42.65 o
   5  23   3     1265.23     1330.17     64.62 o
   6  23   3      649.78      626.48     45.13 o
   7  23   3       56.97       73.16     46.26 o
   8  23   3       86.49      103.67     52.21 o
   9  23   3      264.50      264.97     54.25 o
  -9  24   3      103.88       89.64     55.37 o
  -8  24   3       10.28        9.78     49.37 o
  -7  24   3      626.03      636.21     64.53 o
  -6  24   3     1343.22     1425.77     93.28 o
  -5  24   3     1248.11     1237.97     86.47 o
  -4  24   3      711.64      797.67     47.20 o
  -3  24   3      704.49      740.85     47.26 o
  -2  24   3      164.79      231.73     43.17 o
  -1  24   3      313.32      334.89     42.98 o
   0  24   3      807.94      853.63     45.15 o
   1  24   3     1273.15     1266.54     57.61 o
   2  24   3       55.72       57.51     47.00 o
   3  24   3       63.15       80.91     46.33 o
   4  24   3      221.18      258.99     40.56 o
   5  24   3      213.03      256.30     41.25 o
   6  24   3      530.48      502.14     49.58 o
   7  24   3      351.83      366.65     51.41 o
   8  24   3      107.13      102.65     56.16 o
   9  24   3      113.07      119.48     53.67 o
  -9  25   3      174.41      160.70     52.14 o
  -8  25   3      245.20      222.98     49.59 o
  -7  25   3      308.79      302.91     52.06 o
  -6  25   3       98.29       60.45     55.84 o
  -5  25   3        9.80       34.08     47.13 o
  -4  25   3       88.94       97.81     46.52 o
  -3  25   3      101.01       98.39     45.95 o
  -2  25   3      746.22      659.36     50.16 o
  -1  25   3     1285.01     1217.24     49.40 o
   0  25   3     1085.40     1052.97     64.50 o
   1  25   3       21.53       44.35     48.38 o
   2  25   3       63.84       55.88     48.88 o
   3  25   3      727.93      695.95     47.97 o
   4  25   3      532.24      545.45     40.19 o
   5  25   3      910.71      950.55     47.13 o
   6  25   3      624.02      653.19     48.15 o
   7  25   3      372.81      364.12     52.87 o
   8  25   3       33.94       49.86     56.10 o
  -8  26   3       61.61       67.80     53.02 o
  -7  26   3      400.57      398.95     53.45 o
  -6  26   3      543.44      555.15     87.00 o
  -5  26   3     1066.69      993.24     52.71 o
  -4  26   3      402.17      428.92     51.05 o
  -3  26   3       86.70       89.39     48.25 o
  -2  26   3       88.01       78.33     43.68 o
  -1  26   3      398.76      338.79     45.93 o
   0  26   3     1114.23     1133.21     78.18 o
   1  26   3      821.17      791.91     48.07 o
   2  26   3      298.41      200.44     46.98 o
   3  26   3      171.23      190.89     40.59 o
   4  26   3      145.09      142.84     43.52 o
   5  26   3      262.07      292.01     43.22 o
   6  26   3      325.43      272.28     48.12 o
   7  26   3      126.63      101.15     50.22 o
  -7  27   3       32.01       23.64     55.29 o
  -6  27   3      107.07      104.47     63.49 o
  -5  27   3       29.48       28.40     50.69 o
  -4  27   3       11.04       26.02     48.88 o
  -3  27   3      246.22      245.43     50.78 o
  -2  27   3      156.75      146.38     46.26 o
  -1  27   3      127.69      138.24     47.03 o
   0  27   3      303.63      386.35     46.67 o
   1  27   3      480.16      426.99     48.07 o
   2  27   3       30.76       16.44     47.31 o
   3  27   3      180.66      141.96     42.12 o
   4  27   3      338.41      266.01     47.05 o
   5  27   3      510.87      550.91     47.69 o
   6  27   3      464.31      404.63     47.55 o
   7  27   3      639.86      529.44     52.32 o
  -6  28   3      259.47      237.30     63.95 o
  -5  28   3      273.77      291.67     51.34 o
  -4  28   3      151.28      126.28     51.12 o
  -3  28   3      197.31      185.86     46.84 o
  -2  28   3      133.77      162.98     49.87 o
  -1  28   3      226.60      225.39     50.68 o
   0  28   3      221.29      241.84     53.18 o
   1  28   3      923.07      956.99     54.41 o
   2  28   3      221.77      190.35     50.76 o
   3  28   3      165.43      125.16     45.05 o
   4  28   3      243.80      199.54     46.04 o
   5  28   3       88.00       47.26     46.06 o
   6  28   3      152.92      130.47     51.47 o
  -5  29   3       43.67       42.40     56.68 o
  -4  29   3       53.84       85.48     52.23 o
  -3  29   3        4.19       18.69     47.77 o
  -2  29   3       47.73       30.81     49.93 o
  -1  29   3       25.43       50.26     53.77 o
   0  29   3      148.26      150.98     51.48 o
   1  29   3      374.22      334.95     57.13 o
   2  29   3      318.61      263.84     46.82 o
   3  29   3      194.75      142.52     46.01 o
   4  29   3      126.61      138.81     50.85 o
  -3  30   3      319.32      274.68     50.94 o
  -2  30   3      101.74       91.45     52.28 o
  -1  30   3       76.59       81.45     52.89 o
   0  30   3       42.99       64.58     55.86 o
   1  30   3      110.74       55.70     53.96 o
   2  30   3       58.94       55.54     47.53 o
   3  30   3       28.78       44.92     49.96 o
  -3 -30   4      242.26      215.12     71.08 o
  -2 -30   4       55.94       60.49     73.31 o
  -1 -30   4        2.20        0.04     66.97 o
   0 -30   4      106.60      113.76     64.49 o
   1 -30   4      426.77      341.41    100.43 o
   2 -30   4      221.82      181.41     73.23 o
  -5 -29   4       15.97       29.74     70.77 o
  -4 -29   4        8.57        3.09     66.49 o
  -3 -29   4       50.66       44.87     65.64 o
  -2 -29   4        8.45        0.87     63.11 o
  -1 -29   4       20.66        1.35     68.39 o
   0 -29   4      105.75       85.08     66.48 o
   1 -29   4      195.02      154.45     67.79 o
   2 -29   4       53.20       71.48     68.30 o
   3 -29   4       98.21       46.10     69.81 o
   4 -29   4       60.62        9.19     71.88 o
  -6 -28   4      144.56      157.40     66.30 o
  -5 -28   4      135.23      111.93     69.53 o
  -4 -28   4      178.71      153.70     62.18 o
  -3 -28   4      124.14      112.01     61.67 o
  -2 -28   4      169.03      159.64     65.06 o
  -1 -28   4      284.15      248.83     60.98 o
   0 -28   4       35.35       28.52     60.84 o
   1 -28   4      731.42      640.11     70.91 o
   2 -28   4      607.42      525.36     62.14 o
   3 -28   4      265.28      213.75     68.35 o
   4 -28   4       96.90       88.39     68.98 o
   5 -28   4      215.52      175.39     71.12 o
  -7 -27   4       65.58       88.40     64.05 o
  -6 -27   4      137.62      156.00     64.06 o
  -5 -27   4      342.61      249.25     61.55 o
  -4 -27   4      115.60      105.98     58.41 o
  -3 -27   4      150.44      167.56     63.46 o
  -2 -27   4      148.31      128.41     57.56 o
  -1 -27   4       74.33       70.82     64.14 o
   0 -27   4      473.24      437.58     62.97 o
   1 -27   4      251.08      186.85     61.02 o
   2 -27   4        4.14        0.22     62.70 o
   3 -27   4      344.18      338.08     63.85 o
   4 -27   4      365.72      367.24     66.63 o
   5 -27   4      254.09      220.60     71.18 o
   6 -27   4      452.60      428.99     76.19 o
  -8 -26   4      134.35      132.61     66.16 o
  -7 -26   4      238.96      217.26     64.61 o
  -6 -26   4      510.08      494.26     61.44 o
  -5 -26   4      455.65      441.08     72.40 o
  -4 -26   4       45.47       56.23     58.85 o
  -3 -26   4      128.83      137.64     63.00 o
  -2 -26   4      432.15      425.02     56.88 o
  -1 -26   4     1426.14     1389.46     62.76 o
   0 -26   4      525.83      497.73     56.99 o
   1 -26   4      883.67      879.57     59.59 o
   2 -26   4      726.08      683.55     59.02 o
   3 -26   4       30.50       27.60     60.68 o
   4 -26   4      479.49      367.91     67.02 o
   5 -26   4      694.82      625.64     72.53 o
   6 -26   4      235.24      232.29     73.41 o
   7 -26   4      322.44      264.27     79.76 o
  -9 -25   4      136.32      128.54     88.81 o
  -8 -25   4       52.12       34.18     64.09 o
  -7 -25   4      132.40      124.62     90.63 o
  -6 -25   4      320.54      297.38     88.81 o
  -5 -25   4     1046.26     1017.32     75.23 o
  -4 -25   4      725.15      726.21     60.51 o
  -3 -25   4      358.65      348.40     56.91 o
  -2 -25   4       28.07       44.52     59.59 o
  -1 -25   4      302.72      224.17     53.76 o
   0 -25   4      344.51      394.78     59.57 o
   1 -25   4      250.12      271.56     60.52 o
   2 -25   4       45.90       30.83     57.99 o
   3 -25   4      842.54      807.07     60.82 o
   4 -25   4     1049.03     1005.68     65.07 o
   5 -25   4       13.01       20.98     65.78 o
   6 -25   4      289.89      254.93     72.77 o
   7 -25   4       98.60       65.87     70.02 o
   8 -25   4       67.44       30.01     43.29 o
  -9 -24   4       41.71       24.26     63.81 o
  -8 -24   4       90.67       77.24     65.31 o
  -7 -24   4      519.60      560.05     85.98 o
  -6 -24   4      892.23      926.20     83.66 o
  -5 -24   4      849.50      815.76     59.67 o
  -4 -24   4      131.01      110.18     58.10 o
  -3 -24   4      497.55      441.20     54.19 o
  -2 -24   4     1627.26     1515.74     62.19 o
  -1 -24   4     2535.12     2434.65     60.03 o
   0 -24   4     2068.91     1955.32     63.50 o
   1 -24   4      321.84      281.47     58.26 o
   2 -24   4      575.01      601.97     54.52 o
   3 -24   4      555.70      596.36     58.73 o
   4 -24   4      241.15      207.60     59.00 o
   5 -24   4     1072.00     1078.06     64.96 o
   6 -24   4       60.23       58.39     62.89 o
   7 -24   4       43.20       29.74     70.81 o
   8 -24   4       97.22       76.32     78.07 o
 -10 -23   4      435.90      399.97     67.37 o
  -9 -23   4      125.88      113.25     66.22 o
  -8 -23   4      113.24       96.46     57.84 o
  -7 -23   4      175.60      165.53     55.17 o
  -6 -23   4       77.20       70.00     53.23 o
  -5 -23   4     1277.40     1283.36    165.97 o
  -4 -23   4      433.67      505.58     78.14 o
  -3 -23   4      197.87      172.93     53.59 o
  -2 -23   4      359.03      255.95     56.79 o
  -1 -23   4      356.12      329.40     61.76 o
   0 -23   4      197.41      214.85     51.76 o
   1 -23   4      136.53      201.00     57.15 o
   2 -23   4       38.34       58.90     54.96 o
   3 -23   4      218.20      207.87     57.42 o
   4 -23   4      141.41      119.79     57.51 o
   5 -23   4      106.69      132.82     66.06 o
   6 -23   4        3.65       23.55     61.04 o
   7 -23   4        2.67        0.34     66.45 o
   8 -23   4       98.65       78.65     84.89 o
   9 -23   4      199.24      238.19     82.28 o
 -10 -22   4      215.09      191.18     62.13 o
  -9 -22   4      842.44      789.55     60.74 o
  -8 -22   4      280.43      221.05     55.88 o
  -7 -22   4      636.81      585.09     82.71 o
  -6 -22   4      696.36      738.83     54.79 o
  -5 -22   4      886.72      903.40     78.54 o
  -4 -22   4      306.52      242.91     77.63 o
  -3 -22   4      345.22      358.13     56.05 o
  -2 -22   4     1498.08     1442.96    107.15 o
  -1 -22   4     2442.38     2371.98     58.31 o
   0 -22   4     1364.41     1452.80     55.91 o
   1 -22   4      887.67      873.89     56.93 o
   2 -22   4      509.89      573.38     55.69 o
   3 -22   4      473.20      489.12     53.90 o
   4 -22   4      757.21      768.90     58.10 o
   5 -22   4      479.73      448.39     59.87 o
   6 -22   4       11.99        5.38     59.35 o
   7 -22   4      155.36      112.16     68.73 o
   8 -22   4       96.58      102.18     82.93 o
   9 -22   4      107.61      132.10     77.20 o
 -11 -21   4      312.62      214.25     64.94 o
 -10 -21   4      207.70      222.34     61.56 o
  -9 -21   4      230.89      216.97     62.34 o
  -8 -21   4      558.53      537.92     51.97 o
  -7 -21   4      231.08      269.83     58.46 o
  -6 -21   4        4.46        5.34     52.23 o
  -5 -21   4     1242.57     1186.75     55.99 o
  -4 -21   4      127.90      119.76     50.98 o
  -3 -21   4       45.71       13.65     86.64 o
  -2 -21   4      267.79      290.02     54.52 o
  -1 -21   4      206.77      206.58     49.25 o
   0 -21   4      155.87      179.67     48.93 o
   1 -21   4      167.51      128.53     51.77 o
   2 -21   4      522.20      520.48     54.98 o
   3 -21   4      481.95      479.56     52.35 o
   4 -21   4       12.20       24.09     53.69 o
   5 -21   4      249.44      230.45     58.98 o
   6 -21   4      324.74      314.45     62.56 o
   7 -21   4       92.99      100.64     65.98 o
   8 -21   4      116.71      143.72     73.93 o
   9 -21   4       27.80       40.96     86.64 o
  10 -21   4      151.06      147.20     92.30 o
 -11 -20   4        8.82       11.48     62.76 o
 -10 -20   4      307.95      360.57     63.43 o
  -9 -20   4      619.72      631.28    105.74 o
  -8 -20   4      217.47      228.68     50.73 o
  -7 -20   4      669.85      625.46     78.32 o
  -6 -20   4       50.99       80.97     51.58 o
  -5 -20   4      771.23      735.44     52.05 o
  -4 -20   4      802.86      752.53     53.88 o
  -3 -20   4      867.29      903.54     78.87 o
  -2 -20   4      289.79      278.63     50.60 o
  -1 -20   4      164.57      155.67     50.36 o
   0 -20   4      198.58      180.74     48.89 o
   1 -20   4      501.48      479.76     54.31 o
   2 -20   4     1072.66     1087.72     54.99 o
   3 -20   4      497.48      525.39     53.81 o
   4 -20   4      405.26      358.16     55.05 o
   5 -20   4      304.76      257.35     57.78 o
   6 -20   4      113.98       67.53     61.28 o
   7 -20   4      308.31      325.48     61.91 o
   8 -20   4      500.91      499.77     73.64 o
   9 -20   4      241.73      291.79     82.93 o
  10 -20   4       76.28       71.97     90.27 o
 -12 -19   4       89.86       56.12     54.20 o
 -11 -19   4       77.20       62.68     55.62 o
 -10 -19   4      104.22       95.94     57.60 o
  -9 -19   4      375.25      384.57     52.06 o
  -8 -19   4      759.92      846.45     78.39 o
  -7 -19   4      119.23       99.08     51.92 o
  -6 -19   4       93.58      112.03     51.18 o
  -5 -19   4      102.55      115.94     50.00 o
  -4 -19   4       18.18       21.37     50.41 o
  -3 -19   4      821.12      899.26     69.53 o
  -2 -19   4      301.84      326.08     50.76 o
  -1 -19   4      232.50      237.79     50.23 o
   0 -19   4      701.93      696.12     55.58 o
   1 -19   4      279.18      299.72     49.27 o
   2 -19   4       68.32       60.62     51.31 o
   3 -19   4      299.84      317.29     54.08 o
   4 -19   4       53.17       37.57     54.08 o
   5 -19   4      271.87      286.84     58.10 o
   6 -19   4      342.23      323.38     61.46 o
   7 -19   4      312.42      296.32     67.47 o
   8 -19   4      459.86      424.97     80.03 o
   9 -19   4       45.37       57.73     79.16 o
  10 -19   4       34.87       59.55     89.54 o
  11 -19   4      243.80      257.15     92.52 o
 -12 -18   4      115.69       93.05     52.63 o
 -11 -18   4        2.53       16.64     50.04 o
 -10 -18   4      267.43      300.49     52.84 o
  -9 -18   4       80.25       44.54     53.38 o
  -8 -18   4      100.50      100.97     48.57 o
  -7 -18   4      268.48      281.18     55.46 o
  -6 -18   4      706.23      788.73    104.50 o
  -5 -18   4      231.62      235.02     50.89 o
  -4 -18   4     1315.38     1238.18     71.71 o
  -3 -18   4     1838.31     1825.36     56.17 o
  -2 -18   4     1069.31     1008.79     57.04 o
  -1 -18   4      908.88      897.71     55.30 o
   0 -18   4       86.45       91.04     49.64 o
   1 -18   4     1333.58     1319.77     56.61 o
   2 -18   4      961.42      950.46     53.28 o
   3 -18   4     1009.00     1059.83     58.59 o
   4 -18   4      249.03      279.98     57.04 o
   5 -18   4     1047.52     1122.34     63.06 o
   6 -18   4       74.95       40.14     61.50 o
   7 -18   4      170.30      162.38     78.36 o
   8 -18   4      674.68      745.16     81.84 o
   9 -18   4      354.85      374.65     79.95 o
  10 -18   4       19.37       62.67     84.38 o
  11 -18   4       98.65      138.27     93.32 o
 -12 -17   4        3.47       12.85     51.72 o
 -11 -17   4        8.40        0.46     47.02 o
 -10 -17   4      164.69      127.91     52.20 o
  -9 -17   4      659.09      669.60    124.07 o
  -8 -17   4      693.27      742.71     84.49 o
  -7 -17   4      366.39      383.74     70.66 o
  -6 -17   4     1024.11     1099.29    120.26 o
  -5 -17   4      171.54      158.24     50.41 o
  -4 -17   4      144.15      145.67     51.89 o
  -3 -17   4      303.60      349.46     49.89 o
  -2 -17   4      595.00      664.26     50.76 o
  -1 -17   4     1285.14     1267.46    137.54 o
   0 -17   4     2793.72     3007.17     67.75 o
   1 -17   4      547.38      559.85     53.66 o
   2 -17   4      111.09       77.46     50.75 o
   3 -17   4      793.76      806.15     55.12 o
   4 -17   4      377.01      373.64     56.05 o
   5 -17   4     1463.83     1629.25     66.15 o
   6 -17   4     1373.42     1447.88     71.15 o
   7 -17   4      944.41      896.86     77.70 o
   8 -17   4       87.37       96.88     77.99 o
   9 -17   4       48.37        0.07     87.80 o
  10 -17   4      406.05      433.76     83.66 o
  11 -17   4      483.75      504.93     97.96 o
 -13 -16   4       27.01       21.11     52.31 o
 -12 -16   4       72.34       54.76     44.07 o
 -11 -16   4      101.30       93.21     37.44 o
 -10 -16   4       72.98       91.86     49.91 o
  -9 -16   4       74.67      113.90     40.24 o
  -8 -16   4      297.22      275.70     41.36 o
  -7 -16   4      714.05      675.18     53.41 o
  -6 -16   4      892.17      968.75    128.76 o
  -5 -16   4      666.03      802.79     53.02 o
  -4 -16   4     2950.64     2870.98    244.98 o
  -3 -16   4     3731.78     3924.77    281.04 o
  -2 -16   4      907.46     1022.42     54.20 o
  -1 -16   4     1797.49     1677.28     62.63 o
   0 -16   4      392.99      378.83     49.58 o
   1 -16   4      639.31      678.43     52.09 o
   2 -16   4     2007.04     2048.18     58.35 o
   3 -16   4      138.26      127.18     54.09 o
   4 -16   4     1710.98     1805.38     61.20 o
   5 -16   4     2362.27     2371.37     91.17 o
   6 -16   4     1742.12     1746.47     98.58 o
   7 -16   4      671.39      738.04     74.87 o
   8 -16   4      543.36      608.41     85.33 o
   9 -16   4      127.84       96.80     83.95 o
  10 -16   4      435.53      498.17     85.18 o
  11 -16   4      440.51      414.73     91.57 o
  12 -16   4      300.32      303.48     99.63 o
 -13 -15   4       21.33       25.96     44.28 o
 -12 -15   4      126.50      127.75     42.54 o
 -11 -15   4      197.70      166.61     38.69 o
 -10 -15   4       70.00       65.26     40.70 o
  -9 -15   4      290.50      326.75     41.37 o
  -8 -15   4     1286.41     1175.65    106.81 o
  -7 -15   4      521.58      523.02     41.42 o
  -6 -15   4     1733.78     1690.85    126.43 o
  -5 -15   4      600.63      585.39     40.54 o
  -4 -15   4      313.47      325.58     51.92 o
  -3 -15   4      453.91      436.88     50.87 o
  -2 -15   4      249.38      262.57     49.38 o
  -1 -15   4      216.51      217.39     48.73 o
   0 -15   4     4964.00     5248.60    112.38 o
   1 -15   4     1104.26     1106.19     55.43 o
   2 -15   4      208.16      204.03     49.91 o
   3 -15   4      826.08      807.96     62.63 o
   4 -15   4      746.68      850.98     61.75 o
   5 -15   4     1136.03     1058.77     68.26 o
   6 -15   4     3694.72     3925.20     94.77 o
   7 -15   4     1432.04     1570.92     76.40 o
   8 -15   4      338.21      320.33     74.36 o
   9 -15   4      218.08      268.19     80.68 o
  10 -15   4     1337.50     1466.13     93.10 o
  11 -15   4      700.00      635.21     95.86 o
  12 -15   4      244.59      270.07     98.47 o
 -13 -14   4       18.52       11.57     41.47 o
 -12 -14   4       23.19       21.00     40.64 o
 -11 -14   4       38.96       33.54     35.72 o
 -10 -14   4      208.08      193.84     42.82 o
  -9 -14   4     1357.39     1413.66     78.32 o
  -8 -14   4      232.81      254.31     39.05 o
  -7 -14   4     1187.42     1090.29     75.19 o
  -6 -14   4     1096.70     1220.90     64.99 o
  -5 -14   4      160.08      144.11     39.54 o
  -4 -14   4     1495.57     1573.44    124.69 o
  -3 -14   4      275.44      183.33     48.19 o
  -2 -14   4     1545.63     1491.90    104.68 o
  -1 -14   4     1945.40     2013.14    110.56 o
   0 -14   4      454.57      369.67     52.58 o
   1 -14   4      724.91      769.60     52.29 o
   2 -14   4     1636.22     1768.03     58.80 o
   3 -14   4     2782.35     2862.51     64.07 o
   4 -14   4      602.13      614.05     59.70 o
   5 -14   4     5998.43     6267.48    391.21 o
   6 -14   4     2531.44     2502.20     81.84 o
   7 -14   4     1084.20     1096.86     74.73 o
   8 -14   4     1065.14     1136.29     76.32 o
   9 -14   4      244.59      283.51     85.47 o
  10 -14   4      756.96      825.77     84.53 o
  11 -14   4      976.43     1084.15     91.50 o
  12 -14   4      144.22      193.97     86.35 o
 -14 -13   4       35.18       46.99     45.81 o
 -13 -13   4        4.42        8.53     40.73 o
 -12 -13   4      435.36      403.79     44.18 o
 -11 -13   4      391.63      420.50     42.39 o
 -10 -13   4      397.96      430.96     41.01 o
  -9 -13   4      318.99      272.06     39.93 o
  -8 -13   4      278.98      280.32     38.74 o
  -7 -13   4     1548.34     1643.90    106.89 o
  -6 -13   4     1330.95     1190.07     99.97 o
  -5 -13   4      102.85      124.20     38.43 o
  -4 -13   4      416.27      442.12     40.50 o
  -3 -13   4      684.80      733.63     42.37 o
  -2 -13   4      224.47      180.67     48.36 o
  -1 -13   4     2425.99     1933.26    151.56 o
   0 -13   4     4478.42     4601.62     80.25 o
   1 -13   4     1729.47     1943.30     57.28 o
   2 -13   4      978.01     1023.89     59.73 o
   3 -13   4     2133.04     2239.01    113.51 o
   4 -13   4     3599.90     3584.25    128.21 o
   5 -13   4      597.15      623.23     74.29 o
   6 -13   4     1927.32     2135.18     83.51 o
   7 -13   4     1042.30     1203.10     85.04 o
   8 -13   4     1239.02     1432.43     77.99 o
   9 -13   4     3161.16     3643.58     91.57 o
  10 -13   4     1676.87     1725.02     95.79 o
  11 -13   4      349.39      430.49     85.47 o
  12 -13   4       93.05      125.71     84.53 o
  13 -13   4       17.33       14.67     93.90 o
 -14 -12   4       35.11       37.65     46.64 o
 -13 -12   4       25.47       36.83     42.84 o
 -12 -12   4       74.34       69.26     37.90 o
 -11 -12   4       18.64       22.52     34.61 o
 -10 -12   4      202.39      193.58     34.85 o
  -9 -12   4      340.57      324.45     38.40 o
  -8 -12   4      363.08      360.24     38.33 o
  -7 -12   4      261.46      273.14     40.85 o
  -6 -12   4     1198.31     1221.96     56.24 o
  -5 -12   4      369.64      359.80     38.93 o
  -4 -12   4      234.46      247.39     39.38 o
  -3 -12   4     2761.04     2848.80    162.93 o
  -2 -12   4    12063.18    11319.64    521.73 o
  -1 -12   4     5882.27     5764.52    212.70 o
   0 -12   4     2075.40     2130.94     57.09 o
   1 -12   4       63.08       75.85     50.39 o
   2 -12   4      689.78      727.05     53.31 o
   3 -12   4      496.28      644.96     57.15 o
   4 -12   4     6380.50     6918.83    398.14 o
   5 -12   4     7896.27     8718.28    103.27 o
   6 -12   4     2237.14     2270.11     79.88 o
   7 -12   4      961.83     1041.01     77.78 o
   8 -12   4      806.51      881.68     77.92 o
   9 -12   4      455.39      518.00     78.28 o
  10 -12   4      696.25      845.45     83.66 o
  11 -12   4      727.21      724.02     83.37 o
  12 -12   4      142.40      129.63     81.19 o
  13 -12   4      126.38      184.89     93.24 o
 -14 -11   4      233.14      204.54     48.66 o
 -13 -11   4      120.23      139.86     43.14 o
 -12 -11   4      183.96      158.60     37.16 o
 -11 -11   4      377.72      382.43     36.24 o
 -10 -11   4      592.76      608.06     35.71 o
  -9 -11   4      249.21      242.50     33.59 o
  -8 -11   4      431.74      431.98     38.79 o
  -7 -11   4     2136.58     2094.92    112.90 o
  -6 -11   4     1783.34     1691.08     91.55 o
  -5 -11   4     1652.44     1698.81    113.62 o
  -4 -11   4     1263.29     1211.30     62.42 o
  -3 -11   4      259.73      262.12     40.66 o
  -2 -11   4      851.54      860.09     72.77 o
  -1 -11   4     1187.29     1280.24     69.68 o
   0 -11   4      872.07     1004.72     50.87 o
   1 -11   4     2436.98     2726.64     62.62 o
   2 -11   4     5173.37     5023.27    113.47 o
   3 -11   4     2706.80     2950.77    135.07 o
   4 -11   4     1929.59     2089.79     77.12 o
   5 -11   4      321.55      418.51     71.82 o
   6 -11   4      809.42      939.56     78.21 o
   7 -11   4      655.37      728.09     76.83 o
   8 -11   4      722.29      794.83     90.48 o
   9 -11   4     1691.72     1809.91     92.88 o
  10 -11   4      910.22     1141.23     80.75 o
  11 -11   4       99.70      144.59     77.70 o
  12 -11   4       12.13       11.62     85.18 o
  13 -11   4      137.25      134.93     90.19 o
 -14 -10   4       29.04       12.75     44.41 o
 -13 -10   4      188.43      179.52     42.30 o
 -12 -10   4      376.60      388.76     37.22 o
 -11 -10   4      178.09      184.44     34.97 o
 -10 -10   4      355.80      392.87     38.54 o
  -9 -10   4      550.61      515.12     35.30 o
  -8 -10   4      686.56      720.15     45.99 o
  -7 -10   4      490.86      521.68     41.18 o
  -6 -10   4     1116.43     1046.52     70.30 o
  -5 -10   4      297.67      199.15     37.39 o
  -4 -10   4       17.51       17.03     36.65 o
  -3 -10   4     7143.04     6366.75    308.73 o
  -2 -10   4      674.21      642.24     38.26 o
  -1 -10   4     5731.16     5114.46    226.82 o
   0 -10   4     1939.81     1946.69     64.20 o
   1 -10   4      637.24      668.07     55.78 o
   2 -10   4     1250.13     1267.50     60.52 o
   3 -10   4      185.18      217.28     58.18 o
   4 -10   4     4506.45     4161.36     82.93 o
   5 -10   4     2159.77     2114.77     83.15 o
   6 -10   4     2272.76     2343.31     81.70 o
   7 -10   4      390.13      467.38     74.58 o
   8 -10   4      164.32      166.88     76.98 o
   9 -10   4      168.59      189.61     85.62 o
  10 -10   4      239.81      267.82     75.09 o
  11 -10   4      104.92      125.90     65.06 o
  12 -10   4      431.02      394.37     70.89 o
  13 -10   4      162.34      142.12     82.86 o
 -14  -9   4      518.19      508.21     45.44 o
 -13  -9   4      454.40      463.28     41.29 o
 -12  -9   4      123.65      133.81     39.23 o
 -11  -9   4      330.11      316.24     37.70 o
 -10  -9   4       67.41       79.00     33.85 o
  -9  -9   4      675.76      659.46     35.45 o
  -8  -9   4     2097.86     2089.67    127.41 o
  -7  -9   4     3588.65     3623.37    217.35 o
  -6  -9   4      293.14      271.52     38.07 o
  -5  -9   4     1676.15     1497.92     85.84 o
  -4  -9   4      827.52      856.11     46.40 o
  -3  -9   4      124.21      171.31     40.88 o
  -2  -9   4     3765.86     3541.85    271.30 o
  -1  -9   4     3356.28     3291.49    149.88 o
   0  -9   4     3753.83     3883.86    140.36 o
   1  -9   4     1731.29     1750.57     62.08 o
   2  -9   4     1308.00     1320.35     71.64 o
   3  -9   4      483.41      550.90     70.01 o
   4  -9   4      627.06      629.55     69.72 o
   5  -9   4      861.05     1023.58     78.87 o
   6  -9   4      198.31      380.97     76.98 o
   7  -9   4      195.72      222.29     74.29 o
   8  -9   4      520.76      439.50     74.29 o
   9  -9   4      540.44      550.39     89.76 o
  10  -9   4      699.96      701.60     69.61 o
  11  -9   4      699.73      784.18     62.48 o
  12  -9   4      453.94      390.98     73.32 o
  13  -9   4       12.27        4.21     69.56 o
 -14  -8   4       22.95       11.22     52.12 o
 -13  -8   4      375.30      422.99     47.47 o
 -12  -8   4      435.49      422.10     47.32 o
 -11  -8   4      454.33      532.79     52.03 o
 -10  -8   4      708.68      776.93     69.86 o
  -9  -8   4      512.30      606.35     83.28 o
  -8  -8   4     1539.90     1510.33     67.48 o
  -7  -8   4      682.04      817.31     62.55 o
  -6  -8   4      544.25      481.65     37.43 o
  -5  -8   4      347.61      385.52     37.70 o
  -4  -8   4     4561.90     3887.97    188.03 o
  -3  -8   4     1757.42     1722.30     95.86 o
  -2  -8   4     3313.41     3207.89    147.69 o
  -1  -8   4      188.20      212.61     38.60 o
   0  -8   4      128.98      150.37     40.10 o
   1  -8   4     2753.22     2936.17     66.23 o
   2  -8   4      868.71      970.68     83.15 o
   3  -8   4     4491.49     4646.75    103.77 o
   4  -8   4     2960.48     2934.66     81.26 o
   5  -8   4     1207.84     1274.85     89.47 o
   6  -8   4      948.73     1033.31     81.41 o
   7  -8   4      921.62      972.46     88.38 o
   8  -8   4      240.79      273.09     65.40 o
   9  -8   4       95.57       58.80     60.16 o
  10  -8   4      199.13      140.87     58.74 o
  11  -8   4      183.02      183.54     63.49 o
  12  -8   4      440.97      455.27     65.16 o
  13  -8   4      247.55      165.18     71.68 o
  14  -8   4        2.44       20.74     76.79 o
 -15  -7   4      156.86      104.58     54.58 o
 -14  -7   4      445.90      409.27     43.26 o
 -13  -7   4      443.16      502.04     54.68 o
 -12  -7   4       60.63       82.85     37.69 o
 -11  -7   4      560.94      603.33     37.16 o
 -10  -7   4      360.08      333.03     35.96 o
  -9  -7   4      339.33      329.61     34.09 o
  -8  -7   4     1896.74     2024.10     84.29 o
  -7  -7   4     3143.35     2979.23    372.32 o
  -6  -7   4      120.41      167.71     36.11 o
  -5  -7   4     1342.39     1179.44     76.04 o
  -4  -7   4     1363.44     1249.62     84.82 o
  -3  -7   4      214.25      115.03     37.90 o
  -2  -7   4     1810.41     1558.85     69.26 o
  -1  -7   4     4252.47     4215.66    227.96 o
   0  -7   4     1129.61     1144.24     48.02 o
   1  -7   4     1414.94     1437.35     61.25 o
   2  -7   4      729.99      723.44     74.51 o
   3  -7   4        9.91       34.13     69.93 o
   4  -7   4      210.39      297.96     70.73 o
   5  -7   4     1132.09     1257.57     76.69 o
   6  -7   4      733.20      807.46     78.21 o
   7  -7   4     1208.14     1205.06     77.05 o
   8  -7   4       36.92       53.51     56.87 o
   9  -7   4        7.63       20.48     51.86 o
  10  -7   4      789.05      778.81     61.05 o
  11  -7   4      574.98      673.03     55.42 o
  12  -7   4     1013.40     1013.79     66.01 o
  13  -7   4       97.16       77.46     60.16 o
  14  -7   4       33.43       18.51     70.94 o
 -15  -6   4       76.80       52.05     51.69 o
 -14  -6   4       13.53        4.67     48.67 o
 -13  -6   4      251.24      260.01     40.30 o
 -12  -6   4      155.18      162.75     37.70 o
 -11  -6   4       36.25       27.24     36.28 o
 -10  -6   4     1807.57     1788.74     80.86 o
  -9  -6   4      359.01      345.08     34.84 o
  -8  -6   4      602.02      533.28     36.19 o
  -7  -6   4      118.90      106.65     32.28 o
  -6  -6   4     1427.37     1203.54    170.98 o
  -5  -6   4       64.95       91.33     38.65 o
  -4  -6   4      936.68      902.83     66.42 o
  -3  -6   4     1705.16     1553.03     48.91 o
  -2  -6   4       38.33       43.64     34.32 o
  -1  -6   4     1351.42     1242.05     42.23 o
   0  -6   4      192.84      276.40     40.12 o
   1  -6   4     2766.80     2894.20    188.67 o
   2  -6   4      287.56      437.32     64.49 o
   3  -6   4     1830.00     2000.11     82.86 o
   4  -6   4      132.57      193.90     85.69 o
   5  -6   4      420.14      336.67     73.13 o
   6  -6   4      513.20      488.52     74.00 o
   7  -6   4      380.31      424.34     54.93 o
   8  -6   4     2543.13     2493.37    165.87 o
   9  -6   4       49.91       58.74     51.51 o
  10  -6   4        2.51       18.50     52.07 o
  11  -6   4      192.68      211.52     55.63 o
  12  -6   4      459.41      413.77     60.73 o
  13  -6   4      332.19      355.25     60.13 o
  14  -6   4      113.83       98.27     63.92 o
 -15  -5   4       68.89       54.11     51.64 o
 -14  -5   4      429.57      408.36     49.69 o
 -13  -5   4      482.32      455.03     45.60 o
 -12  -5   4      111.25      101.32     39.11 o
 -11  -5   4      311.05      356.26     35.37 o
 -10  -5   4      392.78      359.38     35.45 o
  -9  -5   4     1680.91     1717.80     83.54 o
  -8  -5   4     1640.94     1535.62     77.11 o
  -7  -5   4     3622.16     3566.91    193.19 o
  -6  -5   4     1425.12     1278.27     51.08 o
  -5  -5   4     2470.69     2317.64    120.96 o
  -4  -5   4     2108.39     1899.98     59.86 o
  -3  -5   4     1963.18     1753.86     62.27 o
  -2  -5   4     1470.28     1640.19     66.96 o
  -1  -5   4     6795.43     6376.55    217.54 o
   0  -5   4     1906.28     2366.28    179.26 o
   1  -5   4     2155.67     1886.73    111.25 o
   2  -5   4     1223.94     1350.66     71.39 o
   3  -5   4     1790.44     2034.67     76.11 o
   4  -5   4      832.84      725.19     75.60 o
   5  -5   4     2642.18     2593.84    280.28 o
   6  -5   4      409.65      530.14     55.56 o
   7  -5   4     2002.99     2058.68    139.78 o
   8  -5   4      286.59      296.70     50.42 o
   9  -5   4      627.68      618.09     52.40 o
  10  -5   4      107.49       57.11     49.39 o
  11  -5   4     1169.83     1149.88     69.49 o
  12  -5   4     1007.98     1124.31     62.47 o
  13  -5   4      259.88      311.11     57.76 o
  14  -5   4       60.67       46.00     61.54 o
 -15  -4   4       41.69       30.25     53.78 o
 -14  -4   4       53.24       50.63     49.08 o
 -13  -4   4      787.17      778.42     47.30 o
 -12  -4   4      645.24      637.39     44.02 o
 -11  -4   4      300.34      309.10     36.03 o
 -10  -4   4      836.10      954.74     57.16 o
  -9  -4   4      564.68      492.83     42.76 o
  -8  -4   4      408.96      434.79     32.86 o
  -7  -4   4      408.32      468.26     32.12 o
  -6  -4   4     1577.91     1481.67     65.85 o
  -5  -4   4      480.13      400.82     38.97 o
  -4  -4   4     2766.51     2076.98     67.96 o
  -3  -4   4     2124.59     1922.12     62.02 o
  -2  -4   4    11754.92    10464.34    334.09 o
  -1  -4   4     1036.46     1185.09     52.17 o
   0  -4   4      442.09      428.76     49.48 o
   1  -4   4     2478.35     2831.76    255.22 o
   2  -4   4     1691.24     1606.88    197.13 o
   3  -4   4      557.64      608.99     65.14 o
   4  -4   4     4264.08     4072.12    637.21 o
   5  -4   4     3137.42     3065.50    244.75 o
   6  -4   4     1830.55     2031.42    151.01 o
   7  -4   4      411.74      481.12     49.73 o
   8  -4   4     2112.10     1936.30    125.34 o
   9  -4   4      699.11      768.52     54.87 o
  10  -4   4     1027.57     1075.13     70.28 o
  11  -4   4      252.46      317.57     56.80 o
  12  -4   4      529.26      518.74     56.69 o
  13  -4   4      271.46      267.92     61.16 o
  14  -4   4       52.40       73.89     61.96 o
 -15  -3   4       94.60       52.60     53.30 o
 -14  -3   4      144.37      130.84     46.66 o
 -13  -3   4      362.16      297.08     47.69 o
 -12  -3   4       99.88       97.74     42.41 o
 -11  -3   4     1209.23     1198.75     89.61 o
 -10  -3   4       58.27       54.27     34.33 o
  -9  -3   4      182.16      209.12     33.38 o
  -8  -3   4     1050.08     1003.60     37.95 o
  -7  -3   4     2921.22     2962.04    154.23 o
  -6  -3   4     3423.91     3631.29    165.61 o
  -5  -3   4      297.51      262.17     39.30 o
  -4  -3   4     2772.73     2724.97     73.65 o
  -3  -3   4     1226.36     1282.30     80.94 o
  -2  -3   4     1322.83     1079.18     66.70 o
  -1  -3   4      743.43      457.38     45.46 o
   0  -3   4     2346.55     2651.03    224.69 o
   1  -3   4     9791.38    11014.17    799.51 o
   2  -3   4    10120.89    11079.75   1033.89 o
   3  -3   4     7090.15     7842.35    812.77 o
   4  -3   4     4254.99     3838.34    309.23 o
   5  -3   4     1209.96     1354.77     83.09 o
   6  -3   4     2508.51     2644.07    180.56 o
   7  -3   4     1006.01     1024.08     88.05 o
   8  -3   4      475.40      542.02     45.66 o
   9  -3   4      500.26      470.80     49.80 o
  10  -3   4      503.36      544.22     52.56 o
  11  -3   4     1499.27     1504.76     92.71 o
  12  -3   4      300.40      322.97     54.99 o
  13  -3   4      199.31      175.18     56.70 o
  14  -3   4       48.14       59.90     63.72 o
 -15  -2   4       17.58       43.73     53.47 o
 -14  -2   4       29.85       43.46     49.59 o
 -13  -2   4      275.87      266.54     47.49 o
 -12  -2   4      519.06      548.31     43.36 o
 -11  -2   4      379.42      384.11     42.71 o
 -10  -2   4      965.88      970.09     43.91 o
  -9  -2   4      517.62      516.12     40.11 o
  -8  -2   4      250.16      225.80     37.38 o
  -7  -2   4     1373.94     1370.65     49.72 o
  -6  -2   4     1331.11     1355.95     78.70 o
  -5  -2   4     1917.93     1922.57     71.55 o
  -4  -2   4     5959.26     5517.88     90.12 o
  -3  -2   4     1216.98     1307.13     50.03 o
  -2  -2   4     4442.26     3986.49     89.61 o
  -1  -2   4     4564.04     4186.33     81.63 o
   0  -2   4     2400.16     2615.90     61.92 o
   1  -2   4     5516.83     5046.33    204.61 o
   2  -2   4     7256.91     7464.78    114.52 o
   3  -2   4     1307.14     1271.95     66.91 o
   4  -2   4     2498.76     2394.35    144.26 o
   5  -2   4    11908.61    11283.95    676.26 o
   6  -2   4     1628.30     1800.96    115.99 o
   7  -2   4      340.85      331.22     48.98 o
   8  -2   4      230.81      252.23     43.72 o
   9  -2   4     1698.39     1740.81    114.38 o
  10  -2   4      373.46      430.44     50.55 o
  11  -2   4     1112.81     1127.36     64.26 o
  12  -2   4      872.53      876.98     61.29 o
  13  -2   4       97.31       76.69     58.74 o
  14  -2   4      236.84      216.34     63.35 o
 -15  -1   4      327.79      321.78     52.42 o
 -14  -1   4      377.08      331.96     48.64 o
 -13  -1   4      222.65      195.89     49.05 o
 -12  -1   4       54.13       64.92     41.20 o
 -11  -1   4      828.20      841.61     43.04 o
 -10  -1   4      262.84      287.75     40.29 o
  -9  -1   4      591.00      582.22     39.13 o
  -8  -1   4      597.87      611.32     38.56 o
  -7  -1   4     2529.03     2407.68    113.05 o
  -6  -1   4     1648.27     1417.28     74.67 o
  -5  -1   4      138.75       76.34     39.03 o
  -4  -1   4     2155.44     2729.82    101.75 o
  -3  -1   4      139.36      191.89     43.80 o
  -2  -1   4     3765.32     3238.08     56.34 o
  -1  -1   4     1422.31     1180.84     47.13 o
   0  -1   4    11771.72    12345.03    268.59 o
   1  -1   4     4865.12     5979.63    123.60 o
   2  -1   4     3255.79     3058.06    241.06 o
   3  -1   4     4578.03     4641.65    223.16 o
   4  -1   4      951.26      860.12     92.41 o
   5  -1   4      727.63      874.97     61.44 o
   6  -1   4     4963.82     4839.68    316.19 o
   7  -1   4      355.28      379.20     43.82 o
   8  -1   4      555.09      505.62     49.97 o
   9  -1   4     2721.47     2978.57    169.65 o
  10  -1   4     1647.89     1617.35    108.53 o
  11  -1   4      899.78      945.20     55.89 o
  12  -1   4      398.35      370.14     54.02 o
  13  -1   4       84.89       96.98     55.12 o
  14  -1   4       45.29       36.34     66.87 o
 -15   0   4       55.26       46.04     53.50 o
 -14   0   4       87.15      101.19     52.60 o
 -13   0   4       62.72       88.56     46.05 o
 -12   0   4       66.07       93.39     42.18 o
 -11   0   4        4.57       11.98     39.01 o
 -10   0   4     2675.98     2774.71    110.51 o
  -9   0   4       52.09       11.96     37.90 o
  -8   0   4      154.27       86.42     37.07 o
  -7   0   4      107.25       62.16     35.15 o
  -6   0   4      325.98      522.98     39.16 o
  -5   0   4      312.45      139.48     37.84 o
  -4   0   4        6.28       57.78     36.94 o
  -3   0   4      739.46      763.01     36.97 o
  -2   0   4      264.76      218.67     43.72 o
  -1   0   4    25451.14    25473.95    137.59 o
   0   0   4      905.93      683.54     44.22 o
   1   0   4     1836.61     1789.54     68.84 o
   2   0   4      261.35      323.41     59.60 o
   3   0   4       93.77      118.29     53.73 o
   4   0   4     1991.97     1969.74    117.05 o
   5   0   4     7422.47     7578.16    440.10 o
   6   0   4     2745.30     2651.04    176.07 o
   7   0   4      264.16      247.89     42.05 o
   8   0   4     3129.76     3152.76    233.40 o
   9   0   4     1534.24     1564.55    115.29 o
  10   0   4      364.40      437.44     50.05 o
  11   0   4     2702.50     2487.27    130.37 o
  12   0   4      798.18      786.95     55.54 o
  13   0   4       55.13       52.22     55.04 o
  14   0   4      373.49      394.38     74.13 o
 -15   1   4      315.55      271.74     52.01 o
 -14   1   4      335.69      271.05     50.68 o
 -13   1   4      201.14      225.28     46.58 o
 -12   1   4       58.48       30.20     42.11 o
 -11   1   4      763.54      758.90     39.91 o
 -10   1   4      188.14      197.28     39.68 o
  -9   1   4      634.45      643.21     46.81 o
  -8   1   4      636.51      659.20     38.64 o
  -7   1   4     2554.16     2426.36    129.77 o
  -6   1   4     1624.90     1492.54     41.01 o
  -5   1   4      113.90       46.19     38.53 o
  -4   1   4     2071.36     2583.39    109.91 o
  -3   1   4      151.46      151.07     36.04 o
  -2   1   4     3985.50     3558.26     93.20 o
  -1   1   4     1318.23     1122.64     51.49 o
   1   1   4     5052.65     5630.17    195.86 o
   2   1   4     3355.02     3165.03    201.12 o
   3   1   4     4640.96     4827.41    209.91 o
   4   1   4     1146.59     1019.07    110.41 o
   5   1   4      745.01      872.39     47.82 o
   6   1   4     4927.57     4679.29    350.22 o
   7   1   4      381.17      428.28     49.21 o
   8   1   4      473.07      472.98     45.81 o
   9   1   4     2258.90     2436.09    186.92 o
  10   1   4     1683.24     1629.43     72.92 o
  11   1   4      926.55      993.32     50.85 o
  12   1   4      435.77      423.53     55.11 o
  13   1   4       82.83       95.16     70.07 o
  14   1   4       54.11       21.23     76.22 o
 -15   2   4       31.14       22.14     53.10 o
 -14   2   4       35.46       35.93     50.69 o
 -13   2   4      284.36      270.54     49.30 o
 -12   2   4      519.10      609.02     45.63 o
 -11   2   4      333.37      335.43     39.28 o
 -10   2   4      820.98      802.85     40.75 o
  -9   2   4      476.69      496.27     39.67 o
  -8   2   4      244.74      220.41     37.21 o
  -7   2   4     1358.28     1343.93     81.16 o
  -6   2   4     1257.95     1255.38     59.00 o
  -5   2   4     1984.66     2044.25    118.92 o
  -4   2   4     5677.20     5488.75    225.22 o
  -3   2   4      936.53     1235.81     50.01 o
  -2   2   4     4944.47     5005.30    175.03 o
  -1   2   4     5100.75     4785.53     80.18 o
   0   2   4     2499.00     2609.26     57.95 o
   1   2   4     5824.61     5180.31    104.39 o
   2   2   4     7126.51     7188.67    199.49 o
   3   2   4     1399.91     1463.79    107.11 o
   4   2   4     2725.58     2504.99    129.77 o
   5   2   4    11979.51    10917.14    584.69 o
   6   2   4     1783.02     1955.22     94.93 o
   7   2   4      359.33      350.47     46.99 o
   8   2   4      299.01      260.94     42.97 o
   9   2   4     1798.02     1868.38     96.15 o
  10   2   4      299.21      319.58     44.92 o
  11   2   4     1032.63     1059.03     65.44 o
  12   2   4      819.96      806.75     62.67 o
  13   2   4      104.28       83.78     67.69 o
  14   2   4      224.37      259.57     75.33 o
 -15   3   4       90.87       80.46     49.81 o
 -14   3   4      129.30      146.38     50.07 o
 -13   3   4      365.09      315.70     46.92 o
 -12   3   4       99.85      100.94     42.50 o
 -11   3   4     1151.78     1243.75     42.75 o
 -10   3   4       43.25       37.88     40.56 o
  -9   3   4      271.52      292.11     39.02 o
  -8   3   4     1189.53     1136.82     61.13 o
  -7   3   4     2762.44     2748.34    163.87 o
  -6   3   4     3420.86     3621.15    200.32 o
  -5   3   4      332.17      274.88     38.61 o
  -4   3   4     2633.67     2573.80     75.59 o
  -3   3   4     1093.45     1152.23     59.16 o
  -2   3   4     1043.40      895.69     39.78 o
  -1   3   4      801.99      520.04     46.60 o
   0   3   4     2187.51     2500.69     91.08 o
   1   3   4     9240.57    10001.59     98.67 o
   2   3   4    10230.01    11110.66    124.70 o
   3   3   4     7864.59     8567.44    319.35 o
   4   3   4     4615.10     4311.03     88.99 o
   5   3   4     1237.78     1340.07     59.92 o
   6   3   4     2571.25     2670.92    160.46 o
   7   3   4     1073.78     1050.65     55.64 o
   8   3   4      549.32      590.93     46.61 o
   9   3   4      442.24      376.69     42.86 o
  10   3   4      638.11      673.74     77.49 o
  11   3   4     1652.70     1667.12    188.23 o
  12   3   4      349.16      423.93     64.27 o
  13   3   4      178.02      193.84     62.94 o
  14   3   4       45.03       22.99     70.78 o
 -15   4   4       49.37       73.40     56.73 o
 -14   4   4       54.28       41.31     47.58 o
 -13   4   4      765.90      783.23     46.96 o
 -12   4   4      682.60      721.05     44.58 o
 -11   4   4      273.66      277.52     40.48 o
 -10   4   4      866.06      965.19     42.19 o
  -9   4   4      413.25      368.80     39.33 o
  -8   4   4      316.33      326.15     37.36 o
  -7   4   4      399.86      443.38     41.60 o
  -6   4   4     1571.21     1480.01     42.84 o
  -5   4   4      535.94      468.59     38.69 o
  -4   4   4     2594.42     1889.72    118.34 o
  -3   4   4     1696.43     1574.00     73.59 o
  -2   4   4    13186.31    11725.06    265.84 o
  -1   4   4     1316.40     1563.59     66.16 o
   0   4   4      386.78      411.44     38.57 o
   1   4   4     2232.55     2556.28     64.63 o
   2   4   4     1590.90     1573.31     60.42 o
   3   4   4      755.00      705.57     65.21 o
   4   4   4     4164.15     3839.27    113.25 o
   5   4   4     3397.93     3146.63     79.44 o
   6   4   4     1775.02     1887.86     55.66 o
   7   4   4      532.35      585.98     48.81 o
   8   4   4     2298.65     2036.64    174.80 o
   9   4   4      761.02      783.46     75.78 o
  10   4   4      941.40      997.19    122.80 o
  11   4   4      169.43      217.07     52.34 o
  12   4   4      504.98      502.14     63.03 o
  13   4   4      260.68      292.29     69.35 o
  14   4   4       34.33       52.25     70.03 o
 -15   5   4       80.54       70.69     51.49 o
 -14   5   4      480.59      474.82     48.06 o
 -13   5   4      493.79      457.43     46.70 o
 -12   5   4      111.66      139.42     44.02 o
 -11   5   4      313.14      366.62     40.65 o
 -10   5   4      390.43      377.31     40.30 o
  -9   5   4     1641.08     1619.54     64.95 o
  -8   5   4     1454.73     1401.15     62.16 o
  -7   5   4     3515.10     3588.62    181.99 o
  -6   5   4     1440.71     1327.50     78.21 o
  -5   5   4     2664.34     2458.41    102.58 o
  -4   5   4     2045.08     1849.11     65.02 o
  -3   5   4     1798.81     1636.61     54.15 o
  -2   5   4     1154.11     1397.40    154.79 o
  -1   5   4     6328.16     6162.15    256.13 o
   0   5   4     1755.50     2283.01    130.32 o
   1   5   4     1855.09     1598.60     47.78 o
   2   5   4      995.26     1136.12     62.22 o
   3   5   4     1593.73     1733.81     68.77 o
   4   5   4      969.74      791.92     73.20 o
   5   5   4     2585.71     2414.07    112.09 o
   6   5   4      445.57      587.64     50.78 o
   7   5   4     2065.99     2038.47    232.31 o
   8   5   4      325.43      298.05     58.84 o
   9   5   4      661.94      625.02     70.73 o
  10   5   4      197.69      145.62     50.29 o
  11   5   4     1265.11     1205.37     96.00 o
  12   5   4      998.99     1121.53     63.73 o
  13   5   4      238.92      255.69     62.98 o
  14   5   4       62.04       44.27     64.70 o
 -15   6   4       79.44       76.05     53.05 o
 -14   6   4       10.26        5.10     48.08 o
 -13   6   4      243.17      255.53     46.34 o
 -12   6   4      207.67      175.06     43.36 o
 -11   6   4       43.30       34.53     40.14 o
 -10   6   4     2037.42     2052.66     94.81 o
  -9   6   4      214.55      202.25     39.35 o
  -8   6   4      690.94      586.06     39.13 o
  -7   6   4      123.34      115.17     36.19 o
  -6   6   4     1472.01     1243.34     44.73 o
  -5   6   4       53.65       59.86     36.31 o
  -4   6   4      761.97      772.51     55.92 o
  -3   6   4     1129.93     1066.00     39.49 o
  -2   6   4       10.54        0.49     30.85 o
  -1   6   4     1258.14     1201.91     71.88 o
   0   6   4      218.28      327.90     40.31 o
   1   6   4     2613.19     2859.75     99.82 o
   2   6   4      354.00      531.72     61.40 o
   3   6   4     1362.35     1365.91     76.61 o
   4   6   4      175.68      220.62     68.77 o
   5   6   4      387.38      335.65     49.39 o
   6   6   4      456.57      400.62     54.49 o
   7   6   4      404.95      406.34     51.76 o
   8   6   4     2653.41     2612.01    277.26 o
   9   6   4       43.81       62.09     48.80 o
  10   6   4        3.84        8.49     52.51 o
  11   6   4      199.11      184.77     55.72 o
  12   6   4      473.03      476.11     92.70 o
  13   6   4      324.05      316.14     59.51 o
  14   6   4       96.05       74.07     64.01 o
 -15   7   4      194.80      150.66     54.96 o
 -14   7   4      446.22      406.64     49.02 o
 -13   7   4      460.20      485.34     44.98 o
 -12   7   4       72.38      104.21     43.43 o
 -11   7   4      545.70      580.40     42.19 o
 -10   7   4      332.51      302.71     39.35 o
  -9   7   4      251.59      297.36     38.76 o
  -8   7   4     2089.02     2254.75    149.09 o
  -7   7   4     3257.14     2943.87    177.67 o
  -6   7   4      106.82      141.06     35.78 o
  -5   7   4     1458.31     1296.29     65.46 o
  -4   7   4     1201.90     1189.89     68.40 o
  -3   7   4      192.67      147.79     38.21 o
  -2   7   4     2092.58     1774.83     81.89 o
  -1   7   4     3981.05     4154.90    207.32 o
   0   7   4     1141.77     1251.19     46.18 o
   1   7   4     1533.02     1561.05     74.13 o
   2   7   4      561.80      510.73     58.83 o
   3   7   4       16.94       59.98     68.70 o
   4   7   4      210.14      287.65     70.59 o
   5   7   4     1200.69     1218.62    122.58 o
   6   7   4      767.08      797.65     77.09 o
   7   7   4     1184.98     1134.35     55.43 o
   8   7   4       23.94       41.47     53.45 o
   9   7   4        7.09       11.95     50.01 o
  10   7   4      955.55      927.07     77.30 o
  11   7   4      546.14      613.89     57.27 o
  12   7   4     1042.02     1050.42     77.81 o
  13   7   4      100.79       88.88     64.76 o
  14   7   4       34.57       34.06     69.95 o
 -14   8   4       18.37       37.30     48.83 o
 -13   8   4      344.94      395.81     47.13 o
 -12   8   4      477.71      479.41     46.16 o
 -11   8   4      440.15      510.62     42.36 o
 -10   8   4      518.20      591.87     39.25 o
  -9   8   4      441.04      540.70     46.72 o
  -8   8   4     1540.12     1522.65     75.99 o
  -7   8   4      768.96      945.15     40.09 o
  -6   8   4      670.13      573.62     37.74 o
  -5   8   4      366.38      398.41     37.83 o
  -4   8   4     5022.33     4526.33    237.70 o
  -3   8   4     2182.43     2247.71    139.87 o
  -2   8   4     3780.40     3998.07    144.54 o
  -1   8   4      152.57      134.02     38.91 o
   0   8   4      207.39      243.73     42.52 o
   1   8   4     2698.31     2886.18    128.44 o
   2   8   4     1091.57     1196.01     77.09 o
   3   8   4     4530.02     4733.53     92.88 o
   4   8   4     3172.15     3128.55     80.32 o
   5   8   4     1029.99      929.18     71.93 o
   6   8   4      923.92      927.03     54.86 o
   7   8   4      885.23      923.12     90.70 o
   8   8   4      283.95      336.45     57.15 o
   9   8   4       99.55       47.40     54.25 o
  10   8   4      182.75      148.75     50.91 o
  11   8   4      149.95      191.78     51.71 o
  12   8   4      459.29      452.73     56.34 o
  13   8   4      228.38      179.77     70.74 o
  14   8   4        2.94       13.91     66.98 o
 -14   9   4      479.40      515.12     49.88 o
 -13   9   4      438.45      461.01     45.23 o
 -12   9   4      136.34      145.93     41.25 o
 -11   9   4      330.67      333.78     43.23 o
 -10   9   4       51.77       53.40     38.53 o
  -9   9   4      654.98      647.45     39.48 o
  -8   9   4     2209.39     2398.34    110.43 o
  -7   9   4     3493.83     3600.92     97.85 o
  -6   9   4      318.61      317.58     38.61 o
  -5   9   4     1690.35     1612.66     60.09 o
  -4   9   4      677.20      689.09     39.36 o
  -3   9   4       99.22      147.79     38.19 o
  -2   9   4     3927.38     3872.68    236.06 o
  -1   9   4     3400.27     3476.77    187.89 o
   0   9   4     3717.90     3848.46    210.34 o
   1   9   4     1826.58     1880.07     96.76 o
   2   9   4     1361.24     1331.36     63.77 o
   3   9   4      318.60      380.72     57.71 o
   4   9   4      788.16      786.84     68.84 o
   5   9   4      911.19      956.05     59.00 o
   6   9   4      191.10      291.28     54.58 o
   7   9   4      190.93      196.85     50.26 o
   8   9   4      586.30      494.15     50.79 o
   9   9   4      681.42      677.98     50.87 o
  10   9   4      601.33      647.98     52.62 o
  11   9   4      609.34      674.19     55.73 o
  12   9   4      463.00      398.50     60.02 o
  13   9   4       13.54        4.21     61.93 o
 -14  10   4       21.85       12.29     52.42 o
 -13  10   4      192.06      220.60     47.02 o
 -12  10   4      417.58      500.90     47.22 o
 -11  10   4      153.25      112.30     41.01 o
 -10  10   4      315.61      371.82     39.05 o
  -9  10   4      589.79      530.77     39.56 o
  -8  10   4      742.72      787.97     41.17 o
  -7  10   4      565.24      601.30     39.29 o
  -6  10   4     1254.73     1232.55     48.81 o
  -5  10   4      336.47      263.98     37.98 o
  -4  10   4       38.46       59.97     37.53 o
  -3  10   4     7396.04     6544.47    320.65 o
  -2  10   4      749.78      685.11     38.74 o
  -1  10   4     4941.03     4323.80    155.93 o
   0  10   4     1717.08     1621.97    100.85 o
   1  10   4      644.82      641.61     47.22 o
   2  10   4     1379.65     1409.33     79.63 o
   3  10   4      120.87      160.14     50.94 o
   4  10   4     4713.56     4442.18     81.63 o
   5  10   4     1993.66     1753.74     78.83 o
   6  10   4     2243.59     2144.20    181.51 o
   7  10   4      392.71      409.44     50.30 o
   8  10   4      145.01      122.23     54.41 o
   9  10   4      165.51      171.13     46.85 o
  10  10   4      318.27      349.54     54.01 o
  11  10   4       87.54      130.70     54.15 o
  12  10   4      384.13      393.66     76.72 o
  13  10   4      160.38      112.09     66.35 o
 -14  11   4      231.95      191.00     50.30 o
 -13  11   4      120.36      133.96     46.21 o
 -12  11   4      178.97      191.38     42.32 o
 -11  11   4      432.01      493.72     41.14 o
 -10  11   4      632.82      654.65     39.53 o
  -9  11   4      326.66      326.77     38.00 o
  -8  11   4      416.60      412.51     40.65 o
  -7  11   4     2070.50     2063.32     96.09 o
  -6  11   4     1721.17     1681.38     68.86 o
  -5  11   4     1862.58     2013.14    125.73 o
  -4  11   4     1152.03     1108.90     99.34 o
  -3  11   4      195.64      190.47     38.32 o
  -2  11   4      871.52      928.61     76.31 o
  -1  11   4     1269.00     1318.79     66.34 o
   0  11   4      723.44      804.40     47.42 o
   1  11   4     2496.48     2597.00    152.08 o
   2  11   4     4887.45     4628.72    319.11 o
   3  11   4     2500.40     2657.93    121.97 o
   4  11   4     2045.21     2025.28    132.92 o
   5  11   4      313.07      348.66     49.71 o
   6  11   4      848.32      920.73     53.44 o
   7  11   4      687.98      749.99     50.29 o
   8  11   4      839.12      795.13     50.54 o
   9  11   4     1834.49     1821.77    116.54 o
  10  11   4      877.89      882.99     57.96 o
  11  11   4      115.70      114.66     54.48 o
  12  11   4       14.22       41.33     58.19 o
  13  11   4      152.19      167.75     66.15 o
 -14  12   4       23.36       35.35     50.25 o
 -13  12   4       16.07        8.95     47.25 o
 -12  12   4      107.91       91.07     42.60 o
 -11  12   4        9.45        3.98     41.89 o
 -10  12   4      207.68      208.01     40.90 o
  -9  12   4      396.72      365.04     38.10 o
  -8  12   4      341.58      367.73     39.41 o
  -7  12   4      239.58      250.81     39.59 o
  -6  12   4     1192.91     1221.66     48.33 o
  -5  12   4      342.15      349.62     39.25 o
  -4  12   4      254.13      249.31     47.17 o
  -3  12   4     3045.11     3294.07    196.42 o
  -2  12   4    12396.63    11607.23    540.87 o
  -1  12   4     5725.41     5422.57    330.01 o
   0  12   4     2040.17     1979.51     94.60 o
   1  12   4       35.31       92.73     40.56 o
   2  12   4      587.23      582.20     42.90 o
   3  12   4      464.33      540.10     47.77 o
   4  12   4     6103.37     6424.71    528.02 o
   5  12   4     7502.02     7469.68    435.86 o
   6  12   4     2394.38     2251.70    114.27 o
   7  12   4      981.84     1002.11     71.81 o
   8  12   4      745.93      710.60     49.77 o
   9  12   4      438.11      468.87     50.54 o
  10  12   4      779.67      814.57     51.95 o
  11  12   4      682.73      659.32     81.37 o
  12  12   4      108.74      118.30     56.40 o
  13  12   4      134.31      126.61     67.60 o
 -14  13   4       29.36       56.39     51.14 o
 -13  13   4        4.67       14.61     49.47 o
 -12  13   4      428.18      425.40     43.85 o
 -11  13   4      451.43      505.19     40.14 o
 -10  13   4      343.92      393.14     39.49 o
  -9  13   4      334.86      334.81     38.17 o
  -8  13   4      248.85      280.13     39.40 o
  -7  13   4     1462.43     1578.37     49.24 o
  -6  13   4     1341.38     1326.06     63.33 o
  -5  13   4      147.07      137.59     40.37 o
  -4  13   4      489.34      580.25     43.74 o
  -3  13   4      827.85      909.62     48.39 o
  -2  13   4      233.91      233.18     41.09 o
  -1  13   4     2255.80     1833.00     60.41 o
   0  13   4     4629.82     4621.05    231.18 o
   1  13   4     1754.93     1934.86    107.84 o
   2  13   4      863.87      822.99     44.53 o
   3  13   4     2131.22     2209.34    111.41 o
   4  13   4     3519.59     3466.12    182.87 o
   5  13   4      544.26      532.95     43.91 o
   6  13   4     1892.92     2088.52    137.95 o
   7  13   4     1144.04     1263.83     83.19 o
   8  13   4     1208.92     1301.38     91.67 o
   9  13   4     3205.97     3249.61    128.22 o
  10  13   4     1757.89     1778.64    103.24 o
  11  13   4      392.78      378.12     59.80 o
  12  13   4      103.96      132.05     56.77 o
  13  13   4       28.38       33.90     62.75 o
 -13  14   4       16.14       33.88     50.09 o
 -12  14   4       19.20       46.30     44.61 o
 -11  14   4       26.13       40.04     40.96 o
 -10  14   4      179.22      197.19     41.85 o
  -9  14   4     1382.72     1558.79     73.76 o
  -8  14   4      259.90      283.08     42.00 o
  -7  14   4     1128.73     1092.77     64.90 o
  -6  14   4     1191.17     1335.96     75.29 o
  -5  14   4      118.31      122.24     41.30 o
  -4  14   4     1493.96     1606.37     99.09 o
  -3  14   4      351.98      319.77     39.14 o
  -2  14   4     1654.91     1606.00     73.45 o
  -1  14   4     2191.62     2301.69     96.57 o
   0  14   4      424.40      328.16     41.19 o
   1  14   4      935.67     1007.76     44.41 o
   2  14   4     1581.80     1607.81     82.88 o
   3  14   4     2823.19     2960.62    140.26 o
   4  14   4      636.84      671.79     50.91 o
   5  14   4     5745.51     5430.81    207.90 o
   6  14   4     2599.77     2315.14    154.86 o
   7  14   4     1038.32      952.18     68.58 o
   8  14   4     1060.28     1080.37     57.65 o
   9  14   4      238.36      186.96     51.60 o
  10  14   4      720.52      759.16     57.61 o
  11  14   4      925.64      965.14     71.53 o
  12  14   4      167.41      185.41     62.52 o
 -13  15   4       20.47       15.59     49.21 o
 -12  15   4      110.60      122.03     46.00 o
 -11  15   4      209.71      198.91     40.28 o
 -10  15   4       79.33       75.26     39.92 o
  -9  15   4      290.99      342.38     40.03 o
  -8  15   4     1270.23     1338.66     60.61 o
  -7  15   4      591.93      622.67     42.65 o
  -6  15   4     1754.58     1888.70    104.12 o
  -5  15   4      604.15      586.84     40.31 o
  -4  15   4      277.26      297.34     40.56 o
  -3  15   4      407.55      364.18     42.18 o
  -2  15   4      213.04      201.95     40.36 o
  -1  15   4      161.64      175.66     41.15 o
   0  15   4     5092.23     5364.19    227.96 o
   1  15   4     1196.51     1198.41     66.22 o
   2  15   4      281.37      263.58     41.55 o
   3  15   4     1020.81      989.41     49.65 o
   4  15   4      851.38      964.79     53.33 o
   5  15   4     1113.17     1017.74     44.90 o
   6  15   4     3616.14     3585.88    226.62 o
   7  15   4     1600.85     1610.60    119.09 o
   8  15   4      273.85      260.31     48.19 o
   9  15   4      194.23      227.94     53.14 o
  10  15   4     1509.57     1503.18    104.12 o
  11  15   4      729.94      645.85     66.27 o
  12  15   4      254.32      298.32     69.22 o
 -13  16   4       29.24       41.90     50.67 o
 -12  16   4       80.48       49.95     48.53 o
 -11  16   4       84.02       98.25     43.33 o
 -10  16   4      108.92      173.32     40.61 o
  -9  16   4       48.26       75.42     40.80 o
  -8  16   4      259.62      288.58     47.12 o
  -7  16   4      705.39      690.06     41.73 o
  -6  16   4      901.90      998.16     44.85 o
  -5  16   4      758.85      827.43     52.03 o
  -4  16   4     2775.77     2670.65    144.41 o
  -3  16   4     3842.39     4001.24    176.97 o
  -2  16   4     1051.13     1144.75     83.21 o
  -1  16   4     2061.52     1911.95     77.35 o
   0  16   4      394.54      359.88     41.02 o
   1  16   4      727.25      678.73     46.19 o
   2  16   4     2034.36     2052.83     58.25 o
   3  16   4      119.57      121.90     44.08 o
   4  16   4     1647.34     1655.90     51.72 o
   5  16   4     2232.53     2112.05     74.16 o
   6  16   4     1733.30     1635.00     80.30 o
   7  16   4      547.48      561.20     55.34 o
   8  16   4      404.08      432.25     50.51 o
   9  16   4       87.25       95.72     53.10 o
  10  16   4      394.32      418.04     59.51 o
  11  16   4      465.34      497.96     66.05 o
  12  16   4      328.97      265.55     92.19 o
 -12  17   4        3.24        9.73     51.06 o
 -11  17   4        5.02       12.18     45.52 o
 -10  17   4      152.83      161.36     44.11 o
  -9  17   4      669.53      714.41     43.15 o
  -8  17   4      575.77      639.38     44.74 o
  -7  17   4      327.97      364.01     41.18 o
  -6  17   4     1029.90     1122.13     43.39 o
  -5  17   4      216.45      185.61     51.41 o
  -4  17   4      108.02       92.99     41.55 o
  -3  17   4      258.20      296.52     42.47 o
  -2  17   4      489.58      554.68     42.22 o
  -1  17   4     1250.10     1351.60     47.41 o
   0  17   4     2989.19     3137.04    144.21 o
   1  17   4      596.75      612.59     43.59 o
   2  17   4      106.81       82.78     44.14 o
   3  17   4      666.67      673.20     47.65 o
   4  17   4      480.93      459.13     47.37 o
   5  17   4     1513.48     1590.17     65.85 o
   6  17   4     1574.64     1602.20     47.14 o
   7  17   4     1005.60      927.52     50.10 o
   8  17   4      109.63       86.18     51.21 o
   9  17   4       59.63       51.62     54.58 o
  10  17   4      463.13      524.79     56.89 o
  11  17   4      495.03      528.94    105.52 o
 -12  18   4      124.17      150.02     52.00 o
 -11  18   4        1.80        4.57     48.22 o
 -10  18   4      273.96      353.13     42.13 o
  -9  18   4      151.87      151.08     40.75 o
  -8  18   4      139.24       92.63     56.57 o
  -7  18   4      230.08      248.84     41.20 o
  -6  18   4      755.85      853.60     42.46 o
  -5  18   4      313.47      276.53     48.67 o
  -4  18   4     1180.16     1195.42     94.06 o
  -3  18   4     1832.18     1853.43    117.78 o
  -2  18   4     1060.27     1002.05     46.96 o
  -1  18   4      883.05      870.68     61.34 o
   0  18   4       67.14       66.63     42.19 o
   1  18   4     1246.73     1223.03     42.63 o
   2  18   4      835.99      891.62     46.44 o
   3  18   4      893.87      966.77     50.34 o
   4  18   4      176.36      202.53     48.05 o
   5  18   4     1146.44     1143.77     42.31 o
   6  18   4       94.81       83.24     43.52 o
   7  18   4      156.94      116.63     48.61 o
   8  18   4      570.09      538.93     49.41 o
   9  18   4      331.32      244.55     52.93 o
  10  18   4       13.49       28.36     59.54 o
  11  18   4      102.64      114.68     64.35 o
 -12  19   4      102.66       90.84     52.56 o
 -11  19   4       78.75       89.54     49.79 o
 -10  19   4       82.04      114.59     45.18 o
  -9  19   4      359.30      374.44     41.78 o
  -8  19   4      768.43      770.98     59.25 o
  -7  19   4      116.07      141.57     43.39 o
  -6  19   4       87.31      108.35     42.40 o
  -5  19   4       50.51       61.50     40.28 o
  -4  19   4        2.28        8.16     40.58 o
  -3  19   4      776.85      824.67     60.23 o
  -2  19   4      312.22      336.80     41.28 o
  -1  19   4      220.55      210.60     42.20 o
   0  19   4      752.53      769.28     40.96 o
   1  19   4      344.13      308.58     41.55 o
   2  19   4       36.53       54.72     42.98 o
   3  19   4      244.23      266.41     47.09 o
   4  19   4       46.84       64.16     46.62 o
   5  19   4      265.50      278.00     39.01 o
   6  19   4      395.01      395.45     42.63 o
   7  19   4      369.77      356.72     45.90 o
   8  19   4      489.17      429.97     53.57 o
   9  19   4       48.04       43.77     54.39 o
  10  19   4       20.90       67.40     62.37 o
  11  19   4      254.10      265.03     64.13 o
 -11  20   4        8.31        3.77     51.29 o
 -10  20   4      330.08      360.53     47.20 o
  -9  20   4      647.10      644.92     44.09 o
  -8  20   4      264.96      269.02     41.70 o
  -7  20   4      605.47      602.01     44.20 o
  -6  20   4       91.23      106.80     43.18 o
  -5  20   4      682.68      662.17     41.48 o
  -4  20   4      929.26      869.59     51.12 o
  -3  20   4      812.60      858.05     69.79 o
  -2  20   4      299.50      251.60     43.46 o
  -1  20   4      132.08      148.24     42.39 o
   0  20   4      295.39      263.07     39.42 o
   1  20   4      562.11      586.90     47.60 o
   2  20   4      996.61     1069.68     46.57 o
   3  20   4      451.74      451.85     44.64 o
   4  20   4      389.41      401.92     48.24 o
   5  20   4      336.02      296.07     40.86 o
   6  20   4      120.22       87.66     39.53 o
   7  20   4      306.60      309.41     44.98 o
   8  20   4      469.43      437.81     50.37 o
   9  20   4      219.94      246.56     51.67 o
  10  20   4       79.05       76.95     64.42 o
 -11  21   4      290.00      297.11     52.58 o
 -10  21   4      189.30      192.94     49.20 o
  -9  21   4      256.23      261.55     45.41 o
  -8  21   4      551.67      580.11     44.35 o
  -7  21   4      242.06      314.41     45.46 o
  -6  21   4       10.24       16.65     43.02 o
  -5  21   4     1447.11     1466.21     61.95 o
  -4  21   4      108.80      152.68     41.95 o
  -3  21   4       44.44       59.69     40.72 o
  -2  21   4      176.79      219.60     44.42 o
  -1  21   4      240.78      280.72     42.58 o
   0  21   4      156.66      189.76     39.39 o
   1  21   4      180.22      180.93     42.92 o
   2  21   4      478.08      490.26     45.99 o
   3  21   4      443.11      485.56     47.11 o
   4  21   4       17.48        9.20     50.37 o
   5  21   4      243.91      181.49     41.12 o
   6  21   4      303.18      257.42     42.89 o
   7  21   4       84.80      110.62     42.71 o
   8  21   4       88.60       98.01     46.83 o
   9  21   4       22.02       24.87     51.84 o
  10  21   4      147.81      153.60     66.40 o
 -10  22   4      227.74      213.56     49.79 o
  -9  22   4      857.83      892.93     50.26 o
  -8  22   4      280.75      293.17     46.77 o
  -7  22   4      569.68      554.90     45.56 o
  -6  22   4      653.87      691.88     76.43 o
  -5  22   4      878.50      918.53     46.00 o
  -4  22   4      355.99      327.08     43.38 o
  -3  22   4      434.00      431.81     44.45 o
  -2  22   4     1565.89     1617.29     82.60 o
  -1  22   4     2355.71     2329.33    107.21 o
   0  22   4     1583.60     1580.85     59.57 o
   1  22   4      939.03      960.44     43.67 o
   2  22   4      525.28      551.05     46.55 o
   3  22   4      514.31      560.11     48.08 o
   4  22   4      675.02      666.49     50.15 o
   5  22   4      458.67      416.05     41.50 o
   6  22   4       19.41       19.59     42.07 o
   7  22   4      158.21      138.16     45.27 o
   8  22   4       97.25      113.97     50.97 o
   9  22   4       99.01       59.40     50.77 o
 -10  23   4      396.47      347.71     55.16 o
  -9  23   4      120.38      138.56     49.07 o
  -8  23   4      104.10       94.04     46.38 o
  -7  23   4      224.57      189.24     47.94 o
  -6  23   4      111.20      106.53     46.85 o
  -5  23   4     1357.75     1483.27     82.33 o
  -4  23   4      458.19      441.31     45.56 o
  -3  23   4      187.85      149.28     45.28 o
  -2  23   4      266.32      212.26     41.99 o
  -1  23   4      369.57      386.77     44.52 o
   0  23   4      197.76      231.85     43.50 o
   1  23   4      166.19      241.66     45.28 o
   2  23   4       36.64       81.86     44.28 o
   3  23   4      223.97      223.58     50.04 o
   4  23   4      151.35      151.89     48.72 o
   5  23   4      110.69      121.21     43.34 o
   6  23   4        1.24        1.06     44.28 o
   7  23   4        3.09       12.07     47.36 o
   8  23   4       79.80       68.45     50.96 o
   9  23   4      167.46      127.89     57.46 o
  -9  24   4       30.70       29.92     49.60 o
  -8  24   4       97.30       99.42     51.27 o
  -7  24   4      551.71      507.86     47.72 o
  -6  24   4      944.44      918.24     67.79 o
  -5  24   4      856.29      907.58     49.67 o
  -4  24   4      148.44      114.43     47.03 o
  -3  24   4      553.31      482.77     46.51 o
  -2  24   4     1701.33     1606.00     84.39 o
  -1  24   4     2593.90     2500.00    121.28 o
   0  24   4     2159.01     2023.46    109.02 o
   1  24   4      310.23      270.35     45.52 o
   2  24   4      576.45      529.65     47.31 o
   3  24   4      609.23      664.27     49.12 o
   4  24   4      229.83      206.14     40.79 o
   5  24   4     1169.07     1102.44     44.82 o
   6  24   4       52.87       41.94     46.92 o
   7  24   4       38.35       28.51     47.62 o
   8  24   4       91.43       94.17     52.05 o
  -9  25   4      124.24      111.79     52.49 o
  -8  25   4       58.10       59.69     51.93 o
  -7  25   4      139.90      151.31     49.66 o
  -6  25   4      343.27      285.35     84.86 o
  -5  25   4     1039.01     1026.37     50.99 o
  -4  25   4      651.94      644.33     50.72 o
  -3  25   4      314.33      288.27     50.18 o
  -2  25   4       38.83       27.45     45.05 o
  -1  25   4      314.00      238.06     47.19 o
   0  25   4      342.73      380.78     47.09 o
   1  25   4      238.68      258.80     50.75 o
   2  25   4       50.37       63.54     46.08 o
   3  25   4      823.27      795.85     51.84 o
   4  25   4     1044.23      988.30     42.26 o
   5  25   4       22.19       17.39     45.73 o
   6  25   4      325.09      267.54     47.93 o
   7  25   4       80.92       77.22     51.37 o
   8  25   4       66.27      107.89     52.50 o
  -8  26   4      138.88      155.73     53.21 o
  -7  26   4      245.13      253.50     54.32 o
  -6  26   4      554.25      540.82     61.65 o
  -5  26   4      441.14      446.25     50.94 o
  -4  26   4       41.08       37.17     50.59 o
  -3  26   4      138.78      121.16     50.38 o
  -2  26   4      400.41      394.17     46.51 o
  -1  26   4     1500.33     1531.98     59.30 o
   0  26   4      511.65      531.41     49.39 o
   1  26   4      956.29      937.19     58.97 o
   2  26   4      680.63      652.64     52.61 o
   3  26   4       18.67       12.34     50.70 o
   4  26   4      429.91      311.13     44.98 o
   5  26   4      654.39      610.87     47.10 o
   6  26   4      257.91      230.50     50.05 o
   7  26   4      315.68      282.74     53.71 o
  -7  27   4       60.45       73.44     55.29 o
  -6  27   4      140.66      141.60     65.82 o
  -5  27   4      326.48      271.62     51.01 o
  -4  27   4       95.21       87.91     48.28 o
  -3  27   4      183.54      180.71     49.37 o
  -2  27   4      170.53      172.45     48.77 o
  -1  27   4       81.93      100.19     50.50 o
   0  27   4      513.47      486.84     50.36 o
   1  27   4      283.22      254.86     55.15 o
   2  27   4        0.66        5.20     53.34 o
   3  27   4      343.80      335.92     52.33 o
   4  27   4      357.55      322.07     45.55 o
   5  27   4      260.59      250.84     49.71 o
   6  27   4      461.24      482.32     51.64 o
  -6  28   4      145.51      151.26     67.81 o
  -5  28   4      125.15      126.62     52.50 o
  -4  28   4      214.85      211.04     49.04 o
  -3  28   4      139.62      148.47     48.61 o
  -2  28   4      146.94      142.07     48.89 o
  -1  28   4      277.45      264.74     53.40 o
   0  28   4       47.17       62.80     51.37 o
   1  28   4      758.55      663.89     51.62 o
   2  28   4      660.81      560.31     52.15 o
   3  28   4      271.32      238.89     44.15 o
   4  28   4      123.94      132.99     47.00 o
   5  28   4      285.84      227.33     49.21 o
  -5  29   4       14.94       23.48     55.70 o
  -4  29   4       13.65       34.75     53.37 o
  -3  29   4       47.28       86.40     53.69 o
  -2  29   4       14.26       27.12     53.08 o
  -1  29   4       12.76       17.26     52.25 o
   0  29   4      147.70      119.48     52.95 o
   1  29   4      234.95      156.99     53.23 o
   2  29   4       67.41       91.96     56.62 o
   3  29   4       73.26       44.48     48.19 o
   4  29   4       85.10       82.24     50.89 o
  -3  30   4      198.87      177.21     57.17 o
  -2  30   4       64.58       80.76     56.95 o
  -1  30   4        6.03       15.31     58.33 o
   0  30   4       99.11      100.82     54.63 o
   1  30   4      420.44      365.48     57.76 o
   2  30   4      260.07      219.94     62.28 o
  -4 -29   5      300.59      298.86     68.35 o
  -3 -29   5      568.35      522.11     69.81 o
  -2 -29   5       21.69       21.32     65.95 o
  -1 -29   5      169.21      180.34     63.58 o
   0 -29   5      310.34      306.28     64.12 o
   1 -29   5      139.66      131.16     65.24 o
   2 -29   5      244.30      236.38     69.59 o
   3 -29   5      424.73      421.28     71.78 o
  -5 -28   5      202.27      226.21     73.39 o
  -4 -28   5      167.40      188.02     66.51 o
  -3 -28   5       30.98       14.04     66.71 o
  -2 -28   5      595.12      549.94     75.74 o
  -1 -28   5      295.46      258.50     66.13 o
   0 -28   5       59.60       60.59     58.47 o
   1 -28   5      607.98      540.26     66.70 o
   2 -28   5      704.62      670.65     68.71 o
   3 -28   5       26.62        9.70     68.25 o
   4 -28   5      185.11      158.62     71.30 o
  -6 -27   5      289.98      339.27     69.25 o
  -5 -27   5      103.38       88.08     65.26 o
  -4 -27   5      616.76      573.49     63.50 o
  -3 -27   5      794.14      793.27     66.66 o
  -2 -27   5       92.93       93.29     61.03 o
  -1 -27   5      455.95      459.99     63.08 o
   0 -27   5      528.07      498.89     63.67 o
   1 -27   5      407.77      367.64     60.12 o
   2 -27   5      115.43      135.25     65.27 o
   3 -27   5      782.45      691.41     68.90 o
   4 -27   5       51.02       52.97     68.07 o
   5 -27   5      265.38      276.26     76.55 o
  -7 -26   5       85.57       38.49     64.52 o
  -6 -26   5      188.02      161.07     66.21 o
  -5 -26   5      439.52      349.88     63.36 o
  -4 -26   5      200.05      177.96     60.63 o
  -3 -26   5      253.89      221.69     61.12 o
  -2 -26   5      916.34      884.30     87.94 o
  -1 -26   5      803.88      662.78     59.57 o
   0 -26   5      195.90      154.31     62.00 o
   1 -26   5      623.81      620.99     61.24 o
   2 -26   5      406.98      332.68     62.61 o
   3 -26   5      250.40      209.33     65.40 o
   4 -26   5     1689.50     1566.87     73.43 o
   5 -26   5      248.90      253.19     77.75 o
   6 -26   5      130.42      136.36     79.52 o
  -8 -25   5      120.32      102.40     63.10 o
  -7 -25   5      347.10      364.92     98.84 o
  -6 -25   5      540.29      605.22     91.94 o
  -5 -25   5      436.62      490.32     62.38 o
  -4 -25   5      320.76      320.03     59.53 o
  -3 -25   5      412.08      359.84     56.59 o
  -2 -25   5      105.05      118.15     58.05 o
  -1 -25   5      797.82      774.83     58.82 o
   0 -25   5     1044.05      998.77     57.61 o
   1 -25   5      314.97      354.16     58.06 o
   2 -25   5      174.54      201.05     60.82 o
   3 -25   5      399.17      445.58     60.34 o
   4 -25   5      231.68      196.65     61.63 o
   5 -25   5      329.89      304.00     71.81 o
   6 -25   5      191.29      161.71     76.88 o
   7 -25   5       20.23       71.97     79.95 o
  -9 -24   5       43.14       33.42     63.57 o
  -8 -24   5      228.48      182.18     71.49 o
  -7 -24   5      257.86      241.75     87.80 o
  -6 -24   5      115.28      123.31     86.27 o
  -5 -24   5      459.76      360.47     61.82 o
  -4 -24   5       86.36       45.32     58.19 o
  -3 -24   5      304.52      325.03     55.13 o
  -2 -24   5      483.72      475.82     55.37 o
  -1 -24   5      581.37      580.40     57.35 o
   0 -24   5      518.21      560.39     57.43 o
   1 -24   5      172.50      126.59     57.96 o
   2 -24   5      197.59      189.55     57.31 o
   3 -24   5      509.61      520.19     58.80 o
   4 -24   5      827.47      687.78     60.79 o
   5 -24   5      507.99      458.10     66.25 o
   6 -24   5      183.18      147.97     70.21 o
   7 -24   5       44.42       44.66     84.02 o
   8 -24   5      100.83      102.47     81.04 o
  -9 -23   5       47.81       69.87     56.54 o
  -8 -23   5      342.02      339.75     62.84 o
  -7 -23   5      572.44      616.24     57.90 o
  -6 -23   5      667.95      690.42     59.68 o
  -5 -23   5     1020.44     1026.08     68.74 o
  -4 -23   5      169.90      236.37     55.83 o
  -3 -23   5      230.79      207.57     56.84 o
  -2 -23   5      163.13      169.27     53.76 o
  -1 -23   5      664.78      613.78     54.05 o
   0 -23   5      803.58      745.52     71.82 o
   1 -23   5      279.57      272.71     55.10 o
   2 -23   5       34.20       52.86     55.12 o
   3 -23   5       23.34       50.18     56.76 o
   4 -23   5       52.27       80.61     60.69 o
   5 -23   5      199.84      189.47     63.35 o
   6 -23   5      124.18       76.66     69.15 o
   7 -23   5      421.73      425.48     80.54 o
   8 -23   5      501.60      467.38     84.75 o
 -10 -22   5      217.08      187.41     63.08 o
  -9 -22   5      191.66      189.44     58.54 o
  -8 -22   5       95.82       61.46     55.49 o
  -7 -22   5      333.94      301.73     55.60 o
  -6 -22   5      428.47      411.10     58.48 o
  -5 -22   5       84.47      123.79     55.24 o
  -4 -22   5        7.27        9.56     52.94 o
  -3 -22   5      173.20      188.13     51.98 o
  -2 -22   5      176.65      156.26     51.87 o
  -1 -22   5      238.53      240.17     55.06 o
   0 -22   5      123.04       93.04     54.46 o
   1 -22   5       38.04       66.07     53.11 o
   2 -22   5       63.26      113.61     60.45 o
   3 -22   5      556.62      487.92     59.61 o
   4 -22   5      129.68       89.64     59.51 o
   5 -22   5      137.00      162.08     62.91 o
   6 -22   5      360.11      412.92     75.09 o
   7 -22   5      163.96      199.12     77.41 o
   8 -22   5      120.00       84.53     83.44 o
   9 -22   5      349.28      369.56     94.70 o
 -11 -21   5       95.28      121.20     67.12 o
 -10 -21   5       81.69       70.60     65.55 o
  -9 -21   5      530.66      523.46     58.81 o
  -8 -21   5      493.51      528.91     57.57 o
  -7 -21   5      586.48      568.89     73.35 o
  -6 -21   5       38.76       55.18     55.24 o
  -5 -21   5      424.65      440.00     56.46 o
  -4 -21   5      392.29      371.58     55.61 o
  -3 -21   5      206.15      223.58     50.82 o
  -2 -21   5      404.84      433.47     76.14 o
  -1 -21   5       12.03       10.04     52.57 o
   0 -21   5      187.49      197.56     54.51 o
   1 -21   5      583.28      574.04     50.72 o
   2 -21   5       85.29      112.39     53.20 o
   3 -21   5      756.84      735.26     57.85 o
   4 -21   5      641.45      557.55     59.46 o
   5 -21   5      378.56      471.34     62.96 o
   6 -21   5       95.15       75.61     66.43 o
   7 -21   5      251.30      298.83     75.23 o
   8 -21   5      340.49      311.25     83.37 o
   9 -21   5       19.47       75.23     96.44 o
 -11 -20   5       43.60       68.43     63.93 o
 -10 -20   5      125.03      134.14     58.84 o
  -9 -20   5      118.96      113.82     56.60 o
  -8 -20   5      245.84      288.20     53.50 o
  -7 -20   5      351.66      389.57    117.03 o
  -6 -20   5      167.58      200.28     55.35 o
  -5 -20   5      392.41      415.28     55.26 o
  -4 -20   5      114.25      101.23     49.99 o
  -3 -20   5       49.57       80.81     53.09 o
  -2 -20   5       85.49       42.60     50.76 o
  -1 -20   5      161.08       84.45     50.65 o
   0 -20   5       21.31        9.47     46.39 o
   1 -20   5      327.21      383.32     52.74 o
   2 -20   5       96.21      149.24     52.39 o
   3 -20   5       49.98       54.82     55.81 o
   4 -20   5      215.06      218.69     57.55 o
   5 -20   5      310.17      342.17     57.92 o
   6 -20   5     1336.53     1445.87     85.33 o
   7 -20   5      311.94      340.44     83.37 o
   8 -20   5      173.28       98.62     73.93 o
   9 -20   5      120.43      133.19     89.25 o
  10 -20   5      146.35      180.46     93.39 o
 -11 -19   5       60.54       61.96     61.87 o
 -10 -19   5      185.72      176.42     59.51 o
  -9 -19   5      648.60      613.70     54.47 o
  -8 -19   5      264.85      249.55     57.22 o
  -7 -19   5       52.04       37.78     53.57 o
  -6 -19   5      194.37      197.71     51.02 o
  -5 -19   5       62.55       72.22     48.72 o
  -4 -19   5      242.55      276.70     53.09 o
  -3 -19   5     1302.23     1316.05     67.43 o
  -2 -19   5       15.93       23.82     50.02 o
  -1 -19   5      223.55      223.06     52.58 o
   0 -19   5      832.96      823.10     53.69 o
   1 -19   5     1213.72     1263.98     56.03 o
   2 -19   5     1459.24     1506.76     58.43 o
   3 -19   5     1000.79     1024.72     58.46 o
   4 -19   5      395.48      385.56     57.60 o
   5 -19   5      298.06      310.22     63.16 o
   6 -19   5       15.03       22.66     76.76 o
   7 -19   5      473.08      503.40     78.21 o
   8 -19   5      227.41      268.40     79.74 o
   9 -19   5      135.37      132.97     83.51 o
  10 -19   5      263.11      269.20     93.53 o
 -12 -18   5      206.66      195.45     55.25 o
 -11 -18   5       15.56       13.93     53.07 o
 -10 -18   5      177.22      152.30     53.43 o
  -9 -18   5       58.74       66.03     49.77 o
  -8 -18   5      212.60      212.83     52.46 o
  -7 -18   5       95.72       74.64     49.90 o
  -6 -18   5      334.91      372.96     52.45 o
  -5 -18   5      799.89      818.51    126.32 o
  -4 -18   5        8.49       23.36     49.94 o
  -3 -18   5       62.75      125.46     50.05 o
  -2 -18   5       62.34       78.61     53.55 o
  -1 -18   5      374.42      440.72     53.07 o
   0 -18   5      133.10      140.58     51.73 o
   1 -18   5     1567.46     1605.02     74.44 o
   2 -18   5      994.90     1028.72     56.66 o
   3 -18   5       85.10       66.16     53.42 o
   4 -18   5       78.90      111.32     55.74 o
   5 -18   5      948.86      926.93     68.19 o
   6 -18   5     1393.25     1534.61     82.93 o
   7 -18   5      992.21     1018.86     79.23 o
   8 -18   5      530.35      585.17     80.97 o
   9 -18   5      432.90      445.89     80.54 o
  10 -18   5      143.74      147.27    102.25 o
  11 -18   5       30.63       13.43    104.14 o
 -12 -17   5       20.24       16.79     45.59 o
 -11 -17   5       47.34       56.13     41.02 o
 -10 -17   5      289.99      242.18     41.71 o
  -9 -17   5      389.98      385.32     42.10 o
  -8 -17   5      432.70      409.67     42.86 o
  -7 -17   5      727.72      671.82     43.32 o
  -6 -17   5      645.07      693.96     89.29 o
  -5 -17   5      184.89      125.43     50.22 o
  -4 -17   5      358.89      346.58     51.29 o
  -3 -17   5      525.60      534.56     54.02 o
  -2 -17   5      187.91      143.27     49.51 o
  -1 -17   5      777.70      821.09     52.19 o
   0 -17   5     2392.36     2396.25     78.14 o
   1 -17   5      562.28      561.90     52.81 o
   2 -17   5     1918.65     2028.48     71.86 o
   3 -17   5     1225.14     1111.62     73.02 o
   4 -17   5      380.39      374.35     60.02 o
   5 -17   5      497.27      526.47     66.51 o
   6 -17   5      896.32      907.24     76.03 o
   7 -17   5      296.94      227.45     76.83 o
   8 -17   5       41.26       46.99     79.95 o
   9 -17   5       24.11       68.84     91.28 o
  10 -17   5      169.10      170.00     86.78 o
  11 -17   5      459.76      508.34     99.71 o
 -13 -16   5      182.97      125.12     45.67 o
 -12 -16   5      257.35      243.80     46.18 o
 -11 -16   5      298.24      300.23     39.13 o
 -10 -16   5       28.54       45.57     41.35 o
  -9 -16   5      114.14      130.85     39.57 o
  -8 -16   5       14.70        8.48     42.65 o
  -7 -16   5      570.19      599.12     49.62 o
  -6 -16   5     1376.60     1367.93    109.80 o
  -5 -16   5     2375.78     2339.46    123.88 o
  -4 -16   5     1319.41     1345.19     55.41 o
  -3 -16   5      816.95      788.98     53.43 o
  -2 -16   5      819.66      779.88     53.00 o
  -1 -16   5     1394.23     1361.85     57.93 o
   0 -16   5     1412.22     1562.06     56.48 o
   1 -16   5     2112.96     2240.50     61.42 o
   2 -16   5      764.56      716.62     53.49 o
   3 -16   5      486.10      433.79     57.68 o
   4 -16   5      298.68      333.74     66.95 o
   5 -16   5      633.41      756.41     73.13 o
   6 -16   5     1747.50     1895.90     79.74 o
   7 -16   5     1808.47     1808.54     81.55 o
   8 -16   5      667.51      746.17     84.89 o
   9 -16   5       32.59       64.92     97.46 o
  10 -16   5      122.65      171.60     90.05 o
  11 -16   5      284.76      308.35     93.32 o
 -13 -15   5      166.07      155.47     45.94 o
 -12 -15   5      194.73      203.22     41.79 o
 -11 -15   5      181.69      199.04     37.59 o
 -10 -15   5      295.53      265.34     61.94 o
  -9 -15   5      665.72      753.48     41.08 o
  -8 -15   5      393.00      371.19     40.63 o
  -7 -15   5     2741.01     2945.86    240.79 o
  -6 -15   5     1864.10     1723.60    110.15 o
  -5 -15   5      664.19      688.93     40.83 o
  -4 -15   5     2443.44     2607.75    184.63 o
  -3 -15   5     1162.52     1143.46     68.01 o
  -2 -15   5      107.63      124.56     52.27 o
  -1 -15   5     1622.65     1585.13     50.70 o
   0 -15   5     4826.30     5013.98    132.35 o
   1 -15   5     1574.22     1608.93     57.60 o
   2 -15   5      950.10      924.93     52.76 o
   3 -15   5      438.60      409.14     58.53 o
   4 -15   5       32.50       60.59     61.42 o
   5 -15   5     1716.48     1776.87     78.87 o
   6 -15   5     3936.64     4229.40     89.83 o
   7 -15   5     1551.39     1617.54     78.94 o
   8 -15   5       39.05       60.86     78.07 o
   9 -15   5       18.08       45.02     84.89 o
  10 -15   5      707.70      653.65     90.19 o
  11 -15   5      432.37      488.95    100.14 o
  12 -15   5      100.56      125.71     92.23 o
 -13 -14   5       32.71       48.42     41.99 o
 -12 -14   5      361.61      342.07     40.00 o
 -11 -14   5      633.16      585.98     36.54 o
 -10 -14   5       52.81       49.62     34.83 o
  -9 -14   5      150.62      105.90     40.20 o
  -8 -14   5      414.62      454.96     41.47 o
  -7 -14   5       68.67       53.28     40.37 o
  -6 -14   5     1838.96     1845.87    127.21 o
  -5 -14   5     1302.92     1345.19    110.04 o
  -4 -14   5     1056.14      995.90     43.51 o
  -3 -14   5      612.67      591.59     44.56 o
  -2 -14   5     3010.13     3045.31    270.22 o
  -1 -14   5     6279.76     6726.27    205.15 o
   0 -14   5     2172.17     2144.83    119.42 o
   1 -14   5     2945.21     3089.42     59.67 o
   2 -14   5     1012.01     1038.02     64.67 o
   3 -14   5     2649.78     2799.98    129.95 o
   4 -14   5     1547.94     1696.30    171.67 o
   5 -14   5     3670.33     4207.69     95.57 o
   6 -14   5      242.06      307.04     71.82 o
   7 -14   5      694.53      604.71     73.78 o
   8 -14   5      775.59      931.72     86.71 o
   9 -14   5       46.56       29.70     78.28 o
  10 -14   5      464.26      388.88     87.29 o
  11 -14   5      299.65      283.15     85.11 o
  12 -14   5      114.94       62.89     95.86 o
 -13 -13   5      416.70      377.26     49.34 o
 -12 -13   5      467.47      438.21     41.04 o
 -11 -13   5      149.99       98.89     36.18 o
 -10 -13   5      316.96      329.76     36.76 o
  -9 -13   5      478.59      432.14     38.96 o
  -8 -13   5     1067.86      981.63     40.17 o
  -7 -13   5     3631.54     3710.39    209.95 o
  -6 -13   5     4182.28     4219.28    274.73 o
  -5 -13   5     1698.00     1877.09    115.66 o
  -4 -13   5     1862.57     1834.01    133.54 o
  -3 -13   5       79.63       81.19     39.60 o
  -2 -13   5      497.14      516.50     44.92 o
  -1 -13   5     4705.95     5017.72    137.91 o
   0 -13   5     8091.94     8210.68    217.32 o
   1 -13   5     1715.32     1884.58     57.67 o
   2 -13   5     1471.21     1585.76    111.94 o
   3 -13   5     1668.37     1738.05    116.19 o
   4 -13   5      160.03      292.22     70.80 o
   5 -13   5      773.95      853.58     77.34 o
   6 -13   5     2826.60     3025.87     96.08 o
   7 -13   5     1480.53     1552.40     77.78 o
   8 -13   5      251.18      336.30     75.53 o
   9 -13   5      558.22      612.33     78.36 o
  10 -13   5      131.07      146.69     83.30 o
  11 -13   5       95.33       98.98     82.13 o
  12 -13   5       13.46       44.95     86.49 o
 -14 -12   5       29.85       36.86     44.17 o
 -13 -12   5       56.35       68.52     42.21 o
 -12 -12   5      545.96      517.26     39.54 o
 -11 -12   5      433.00      411.95     36.37 o
 -10 -12   5      426.90      438.45     35.40 o
  -9 -12   5     1693.31     1529.56     83.66 o
  -8 -12   5      783.94      762.73     64.91 o
  -7 -12   5      102.95      107.17     38.33 o
  -6 -12   5      231.14      234.76     38.95 o
  -5 -12   5      680.24      676.94     68.31 o
  -4 -12   5      325.06      320.89     40.61 o
  -3 -12   5     2960.80     2761.19    140.28 o
  -2 -12   5     5475.40     5226.24    268.52 o
  -1 -12   5     4237.66     4069.26    145.57 o
   0 -12   5      502.65      473.51     51.79 o
   1 -12   5     3009.27     2656.67    116.95 o
   2 -12   5     1180.00     1255.41    108.06 o
   3 -12   5      761.51      676.23     65.54 o
   4 -12   5     5612.52     5964.74     96.44 o
   5 -12   5     5715.55     6205.11     95.35 o
   6 -12   5      980.58      989.45     92.52 o
   7 -12   5      230.20      280.17     73.20 o
   8 -12   5      116.62      161.58     74.07 o
   9 -12   5      640.91      718.00     79.66 o
  10 -12   5     1195.91     1292.42     84.09 o
  11 -12   5       98.11       68.12     92.23 o
  12 -12   5      225.21      234.64     88.45 o
 -14 -11   5      270.08      213.69     44.46 o
 -13 -11   5      473.21      415.56     43.13 o
 -12 -11   5      229.11      180.41     36.45 o
 -11 -11   5      476.73      444.11     37.00 o
 -10 -11   5      471.20      507.30     35.89 o
  -9 -11   5      113.60      122.11     37.80 o
  -8 -11   5      620.70      660.99     43.29 o
  -7 -11   5     2220.72     2147.60    114.17 o
  -6 -11   5     3567.24     3760.23    162.80 o
  -5 -11   5     1126.96     1129.56     73.78 o
  -4 -11   5     1070.32     1018.90     41.28 o
  -3 -11   5      115.11       74.72     38.80 o
  -2 -11   5     3602.63     2988.72    187.99 o
  -1 -11   5     5695.28     5837.30    265.72 o
   0 -11   5     9663.37     8959.55     76.89 o
   1 -11   5     3979.65     3713.29     78.18 o
   2 -11   5       14.81       49.69     52.74 o
   3 -11   5      603.80      681.03     68.26 o
   4 -11   5      325.43      367.75     82.57 o
   5 -11   5      576.87      705.87     76.98 o
   6 -11   5     1999.60     2150.00     83.51 o
   7 -11   5      165.97      106.10     75.31 o
   8 -11   5      321.21      280.60     76.69 o
   9 -11   5      721.24      752.64     78.87 o
  10 -11   5      330.07      363.61     76.18 o
  11 -11   5      150.99      164.99     90.85 o
  12 -11   5       70.68       38.92     87.94 o
  13 -11   5       67.70       89.40    109.66 o
 -14 -10   5       59.39       42.91     43.42 o
 -13 -10   5      367.80      372.94     40.28 o
 -12 -10   5      395.73      358.93     37.30 o
 -11 -10   5       51.98       93.18     35.22 o
 -10 -10   5      170.04      193.39     35.08 o
  -9 -10   5      295.28      304.84     34.58 o
  -8 -10   5     1131.93     1107.96     83.78 o
  -7 -10   5      807.89      726.26     55.27 o
  -6 -10   5      424.43      411.89     43.82 o
  -5 -10   5      806.61      727.60     47.09 o
  -4 -10   5     2029.78     1743.62    113.64 o
  -3 -10   5      473.67      370.39     37.39 o
  -2 -10   5       16.15       14.53     39.16 o
  -1 -10   5     1122.78     1265.37     45.45 o
   0 -10   5      739.87      811.80     65.25 o
   1 -10   5     1362.76     1445.42     55.23 o
   2 -10   5       90.79       60.82     52.36 o
   3 -10   5      423.66      432.60     67.54 o
   4 -10   5     3180.34     3374.81     89.47 o
   5 -10   5      925.15     1086.40     76.61 o
   6 -10   5     2408.14     2565.31     84.53 o
   7 -10   5     1049.17     1236.65     80.46 o
   8 -10   5      455.92      498.03     76.25 o
   9 -10   5      875.92      890.61     79.52 o
  10 -10   5      718.38      754.82     77.85 o
  11 -10   5      313.81      368.69     87.51 o
  12 -10   5     1169.97     1239.70     94.33 o
  13 -10   5      454.62      488.52    100.51 o
 -14  -9   5      314.91      247.06     45.06 o
 -13  -9   5      202.05      170.73     40.06 o
 -12  -9   5      286.43      298.91     35.88 o
 -11  -9   5      182.13      195.50     36.34 o
 -10  -9   5       47.15       32.95     33.19 o
  -9  -9   5     1021.34     1014.99     44.52 o
  -8  -9   5     2473.01     2342.57    193.07 o
  -7  -9   5     2470.10     2473.45    121.92 o
  -6  -9   5      337.52      325.81     37.44 o
  -5  -9   5      376.92      301.34     37.37 o
  -4  -9   5       56.41       70.94     35.83 o
  -3  -9   5      123.93       22.06     38.78 o
  -2  -9   5     2386.40     2406.87     80.96 o
  -1  -9   5     2301.14     2129.38    117.73 o
   0  -9   5     4384.43     4276.57    319.20 o
   1  -9   5     1963.82     1801.02     61.51 o
   2  -9   5      798.88      815.67     70.44 o
   3  -9   5      542.22      524.75     76.54 o
   4  -9   5     1243.82     1385.96     79.08 o
   5  -9   5      266.59      206.02     73.85 o
   6  -9   5      293.30      238.19     76.40 o
   7  -9   5     1354.43     1399.76     80.32 o
   8  -9   5      496.08      476.82     77.27 o
   9  -9   5      784.95      847.55     78.07 o
  10  -9   5      680.96      554.82     77.63 o
  11  -9   5      851.56      974.56     82.13 o
  12  -9   5      275.78      321.64    104.06 o
  13  -9   5      323.41      387.28     97.02 o
 -14  -8   5      335.20      325.21     62.90 o
 -13  -8   5     1038.30      983.26     78.05 o
 -12  -8   5      371.16      414.24     43.24 o
 -11  -8   5      140.61      128.13     42.58 o
 -10  -8   5       26.84       42.09     39.12 o
  -9  -8   5       14.73       14.97     33.65 o
  -8  -8   5       48.34       50.54     32.17 o
  -7  -8   5     1482.68     1611.56     53.59 o
  -6  -8   5       79.70       73.60     35.59 o
  -5  -8   5      114.22      161.85     36.65 o
  -4  -8   5       53.36       56.83     36.16 o
  -3  -8   5      647.99      634.75     39.32 o
  -2  -8   5     2015.14     1778.23     65.58 o
  -1  -8   5      862.85      908.93     39.04 o
   0  -8   5     3831.60     3747.75    192.38 o
   1  -8   5      675.21      458.76     53.24 o
   2  -8   5     1398.21     1599.24     73.71 o
   3  -8   5     2865.81     3038.14     78.94 o
   4  -8   5      755.22      831.14     76.90 o
   5  -8   5      295.08      329.70     77.70 o
   6  -8   5     3065.77     3130.51     87.65 o
   7  -8   5     2799.25     2998.71     88.02 o
   8  -8   5      824.19      899.62     78.65 o
   9  -8   5     1594.11     1776.22     77.12 o
  10  -8   5      291.05      364.99     75.31 o
  11  -8   5      156.52      153.08     77.99 o
  12  -8   5     1882.74     2128.06     96.44 o
  13  -8   5      623.73      720.61    104.36 o
 -14  -7   5      400.23      327.40     48.06 o
 -13  -7   5       25.36       43.81     40.08 o
 -12  -7   5      327.92      343.10     37.84 o
 -11  -7   5      481.93      476.92     36.70 o
 -10  -7   5      258.33      301.91     33.90 o
  -9  -7   5      190.18      203.96     38.95 o
  -8  -7   5     2607.95     2818.71    125.37 o
  -7  -7   5      475.82      423.55     36.22 o
  -6  -7   5      206.55      112.07     37.83 o
  -5  -7   5      547.80      561.15     37.68 o
  -4  -7   5      417.61      461.27     38.47 o
  -3  -7   5     1136.04     1275.35     74.03 o
  -2  -7   5     1255.69     1213.09     69.33 o
  -1  -7   5     1649.27     1848.32     73.50 o
   0  -7   5      231.40      420.76     40.23 o
   1  -7   5        9.07       25.83     52.28 o
   2  -7   5      670.74      769.85     70.08 o
   3  -7   5      465.84      401.37     72.69 o
   4  -7   5     3705.95     4002.10     90.41 o
   5  -7   5      178.72      194.26     73.27 o
   6  -7   5       69.30      118.95     76.54 o
   7  -7   5     1488.53     1468.82     78.65 o
   8  -7   5      896.88      923.66     91.28 o
   9  -7   5      359.90      443.20     73.64 o
  10  -7   5      251.63      324.04     71.34 o
  11  -7   5      424.72      364.31     64.12 o
  12  -7   5      399.15      396.84     76.98 o
  13  -7   5      111.20       99.99     76.40 o
 -14  -6   5      286.77      332.40     49.26 o
 -13  -6   5      734.04      734.04     47.67 o
 -12  -6   5      480.66      476.76     38.67 o
 -11  -6   5       57.03       46.45     35.84 o
 -10  -6   5       10.18       25.24     33.92 o
  -9  -6   5      354.01      368.63     33.93 o
  -8  -6   5      137.26      112.85     33.03 o
  -7  -6   5     1936.13     1856.81    127.46 o
  -6  -6   5     1367.53     1492.67    140.96 o
  -5  -6   5      451.56      384.17     36.74 o
  -4  -6   5      263.92      194.12     37.09 o
  -3  -6   5      377.23      357.75     38.86 o
  -2  -6   5      138.63      107.25     34.95 o
  -1  -6   5       59.22       85.64     38.58 o
   0  -6   5     3511.04     3769.14    180.32 o
   1  -6   5     3507.14     3325.71    368.11 o
   2  -6   5     1537.81     1677.95    140.74 o
   3  -6   5     2420.00     2752.96     84.09 o
   4  -6   5      930.60     1030.55     79.74 o
   5  -6   5     1379.11     1473.61     89.03 o
   6  -6   5     5760.11     6173.88    103.56 o
   7  -6   5     3807.34     3871.82     91.94 o
   8  -6   5      454.80      494.15     61.69 o
   9  -6   5      327.12      353.19     55.91 o
  10  -6   5       44.03       40.42     60.36 o
  11  -6   5      359.83      343.51     64.63 o
  12  -6   5     1352.43     1306.29     81.75 o
  13  -6   5      852.94      879.85     74.50 o
 -15  -5   5      249.98      175.39     53.00 o
 -14  -5   5      321.53      337.83     49.79 o
 -13  -5   5      180.65      149.38     48.32 o
 -12  -5   5      399.66      405.63     44.76 o
 -11  -5   5       87.79      108.04     34.07 o
 -10  -5   5      745.22      761.51     37.54 o
  -9  -5   5      655.95      811.51     36.27 o
  -8  -5   5     1050.00      965.63     34.51 o
  -7  -5   5      746.52      789.28     45.58 o
  -6  -5   5      328.78      365.48     36.88 o
  -5  -5   5      983.46     1038.96    106.13 o
  -4  -5   5      197.78      258.71     36.75 o
  -3  -5   5      883.52      656.16     38.84 o
  -2  -5   5     4942.25     4751.33    109.17 o
  -1  -5   5     3176.85     3232.63    173.89 o
   0  -5   5     3520.72     3029.27    190.12 o
   1  -5   5     1376.39     1499.21     76.72 o
   2  -5   5     1131.21     1076.42    119.46 o
   3  -5   5     3589.58     3793.68     91.14 o
   4  -5   5     2081.83     2371.92     85.11 o
   5  -5   5     1282.36     1420.82     81.99 o
   6  -5   5     1235.90     1254.40    169.39 o
   7  -5   5     2824.34     2764.00    203.60 o
   8  -5   5     1496.07     1582.55     89.49 o
   9  -5   5       36.76       51.20     50.63 o
  10  -5   5      140.28       71.93     57.45 o
  11  -5   5     1242.91     1263.86     82.91 o
  12  -5   5      340.43      352.12     63.54 o
  13  -5   5        5.04        8.77     65.80 o
 -15  -4   5       12.71        5.36     51.28 o
 -14  -4   5       58.07       53.87     48.23 o
 -13  -4   5      635.20      652.74     46.53 o
 -12  -4   5      154.54      164.68     45.34 o
 -11  -4   5       58.39       57.40     40.04 o
 -10  -4   5      256.21      276.01     39.40 o
  -9  -4   5       35.35       36.65     32.96 o
  -8  -4   5      177.59      132.50     33.78 o
  -7  -4   5      184.62      121.43     31.88 o
  -6  -4   5     1147.57     1109.79     33.92 o
  -5  -4   5      793.48      742.22     39.28 o
  -4  -4   5     1893.08     1956.95    166.01 o
  -3  -4   5     1423.15     1264.64     49.68 o
  -2  -4   5      855.42      825.36     48.95 o
  -1  -4   5     1588.78     1635.33     54.98 o
   0  -4   5     6040.21     4930.55    317.75 o
   1  -4   5     5052.18     5173.75    388.52 o
   2  -4   5     2672.23     2716.58    144.26 o
   3  -4   5      310.69      311.55     70.23 o
   4  -4   5     1474.62     1632.85    198.94 o
   5  -4   5     4667.16     4902.92    449.75 o
   6  -4   5     6003.36     6197.40    470.01 o
   7  -4   5     1379.55     1476.40     81.38 o
   8  -4   5      963.42     1000.86     60.40 o
   9  -4   5      252.00      219.89     48.65 o
  10  -4   5       97.19      104.98     56.40 o
  11  -4   5      428.64      420.41     61.11 o
  12  -4   5      899.60      906.48     64.50 o
  13  -4   5      775.08      735.61     61.47 o
  14  -4   5       21.73       32.33     66.73 o
 -15  -3   5      102.83       36.54     54.71 o
 -14  -3   5      147.29      137.17     48.65 o
 -13  -3   5      216.56      181.36     46.09 o
 -12  -3   5      427.34      494.07     44.41 o
 -11  -3   5      393.90      427.32     40.88 o
 -10  -3   5       32.88       38.69     38.53 o
  -9  -3   5      172.17      155.92     38.91 o
  -8  -3   5     1025.79      982.51     47.44 o
  -7  -3   5     2445.85     2300.66     88.01 o
  -6  -3   5     3333.33     3229.41     88.12 o
  -5  -3   5      776.03      711.76     48.29 o
  -4  -3   5      376.63      399.48     49.00 o
  -3  -3   5      569.00      650.17     69.93 o
  -2  -3   5     2534.61     2277.03    134.53 o
  -1  -3   5    11338.89    10566.87    423.78 o
   0  -3   5     8723.58     8488.56    490.55 o
   1  -3   5     1664.56     1814.66    127.88 o
   2  -3   5      560.45      395.85     59.97 o
   3  -3   5      607.26      592.51     69.06 o
   4  -3   5      564.57      554.35     57.19 o
   5  -3   5     5524.54     5810.60    528.16 o
   6  -3   5     2641.82     2725.73    190.27 o
   7  -3   5      569.99      540.35     51.02 o
   8  -3   5       12.26       22.28     47.20 o
   9  -3   5       61.42       81.84     53.77 o
  10  -3   5      152.90      161.11     54.63 o
  11  -3   5     1096.99     1132.15     61.76 o
  12  -3   5      152.14      147.70     56.71 o
  13  -3   5       33.73       20.13     61.91 o
  14  -3   5      146.10      117.94     66.50 o
 -15  -2   5        6.33       10.99     53.14 o
 -14  -2   5       27.00       62.12     50.32 o
 -13  -2   5      152.08      174.59     46.80 o
 -12  -2   5      415.99      458.06     42.98 o
 -11  -2   5      802.57      804.85     41.71 o
 -10  -2   5       37.59       58.02     38.80 o
  -9  -2   5      281.10      327.48     40.56 o
  -8  -2   5      778.29      776.02     39.34 o
  -7  -2   5      934.58      932.45     38.59 o
  -6  -2   5     1315.75     1325.01     50.94 o
  -5  -2   5     3842.60     3553.20    109.78 o
  -4  -2   5      750.86      689.35     52.40 o
  -3  -2   5      281.54      418.69     47.07 o
  -2  -2   5    11253.29     9023.82    148.91 o
  -1  -2   5     4130.71     3511.41     61.31 o
   0  -2   5     3833.70     3238.79     64.23 o
   1  -2   5     5712.91     6290.54    430.89 o
   2  -2   5      298.61      264.37     61.92 o
   3  -2   5      395.59      366.36     58.16 o
   4  -2   5     4387.50     4353.39    323.63 o
   5  -2   5     6780.33     6685.68    414.73 o
   6  -2   5     2878.92     3095.00    204.44 o
   7  -2   5      901.03      940.75     53.74 o
   8  -2   5      784.22      756.30     48.07 o
   9  -2   5     2244.43     2263.83    138.02 o
  10  -2   5      797.81      786.96     57.37 o
  11  -2   5      930.90      966.76     78.13 o
  12  -2   5      736.88      751.68     56.09 o
  13  -2   5      255.33      191.24     62.74 o
  14  -2   5       17.68        9.27     64.78 o
 -15  -1   5       41.79       48.09     53.96 o
 -14  -1   5      240.51      210.66     50.26 o
 -13  -1   5      272.38      299.38     46.23 o
 -12  -1   5      364.50      347.17     46.71 o
 -11  -1   5      102.97      143.25     40.13 o
 -10  -1   5      159.57      168.49     40.86 o
  -9  -1   5       96.55       75.60     38.33 o
  -8  -1   5      452.86      493.08     38.49 o
  -7  -1   5     4653.27     4681.83    166.03 o
  -6  -1   5    13209.76    11941.59    476.87 o
  -5  -1   5      306.92      298.39     37.92 o
  -4  -1   5     3608.82     3189.98    105.04 o
  -3  -1   5      867.60      798.37     50.25 o
  -2  -1   5      755.32      614.59     76.40 o
  -1  -1   5    13889.99    13833.99    659.68 o
   0  -1   5    23520.22    22363.92    171.38 o
   1  -1   5     1664.53     1804.16     91.17 o
   2  -1   5     6094.31     5711.44    441.06 o
   3  -1   5     2833.51     2626.08    203.63 o
   4  -1   5      123.92      165.08     47.68 o
   5  -1   5     4635.86     4742.20    277.69 o
   6  -1   5     6124.01     6271.78    435.88 o
   7  -1   5      573.21      571.12     49.05 o
   8  -1   5     1001.26      986.52     53.22 o
   9  -1   5        6.72       22.11     50.37 o
  10  -1   5        2.73        6.54     51.12 o
  11  -1   5      455.98      480.68     56.71 o
  12  -1   5        8.76       27.72     53.55 o
  13  -1   5       19.71       15.19     60.63 o
  14  -1   5       72.82       53.89     68.58 o
 -15   0   5       20.55       32.42     53.86 o
 -14   0   5      134.80      112.11     50.02 o
 -13   0   5      142.64      133.27     46.34 o
 -12   0   5      235.13      202.36     42.41 o
 -11   0   5      890.10      978.73     42.48 o
 -10   0   5      244.63      298.99     39.95 o
  -9   0   5       44.11       11.26     38.17 o
  -8   0   5      572.15      743.99     44.40 o
  -7   0   5     1008.02     1111.83     40.19 o
  -6   0   5      372.65      350.59     37.11 o
  -5   0   5     8680.30     8098.56    215.27 o
  -4   0   5      994.48      807.64     40.00 o
  -3   0   5      183.07      113.69     60.09 o
  -2   0   5     2470.58     2659.02     57.13 o
  -1   0   5    15668.89    13939.89    129.26 o
   0   0   5       21.42      588.88     46.55 o
   1   0   5    21562.92    23799.84    188.45 o
   2   0   5      622.30      359.74     53.83 o
   3   0   5     5083.27     5450.62    442.69 o
   4   0   5     7266.99     7306.59    565.82 o
   5   0   5     9560.60     9894.04    538.01 o
   6   0   5     1686.92     1538.50    107.74 o
   7   0   5      743.47      883.49     49.47 o
   8   0   5       23.43       24.87     48.62 o
   9   0   5       20.62       22.65     49.41 o
  10   0   5       24.39       30.32     48.85 o
  11   0   5     1464.41     1580.07     82.91 o
  12   0   5      238.96      225.23     53.95 o
  13   0   5      100.98      117.27     60.35 o
  14   0   5       14.49        7.94     82.31 o
 -15   1   5       36.22       21.18     54.37 o
 -14   1   5      210.33      127.56     50.80 o
 -13   1   5      258.05      228.70     45.49 o
 -12   1   5      426.47      403.00     43.22 o
 -11   1   5       78.51       94.29     40.08 o
 -10   1   5      174.28      223.86     39.08 o
  -9   1   5       88.99       69.26     39.14 o
  -8   1   5      526.50      573.44     37.97 o
  -7   1   5     4889.66     4924.77    205.87 o
  -6   1   5    12914.54    11722.40    457.80 o
  -5   1   5      395.81      366.12     37.86 o
  -4   1   5     3372.53     3034.51    130.77 o
  -3   1   5      898.94      890.22     39.41 o
  -2   1   5      912.17      726.95     56.14 o
  -1   1   5    13914.09    13784.42    100.79 o
   0   1   5    23814.31    23177.43    130.84 o
   1   1   5     1791.42     1825.74     57.46 o
   2   1   5     6110.17     5638.52    404.13 o
   3   1   5     2953.77     2724.73    156.75 o
   4   1   5       97.95      163.57     56.00 o
   5   1   5     4525.59     4658.02    208.00 o
   6   1   5     5871.14     5914.35    344.71 o
   7   1   5      548.85      549.40     45.84 o
   8   1   5     1026.91      984.77     68.42 o
   9   1   5        2.55       17.14     48.01 o
  10   1   5       14.97       24.77     52.08 o
  11   1   5      425.40      454.66     56.90 o
  12   1   5        9.32       33.78     55.10 o
  13   1   5       19.30       26.90     71.22 o
  14   1   5       76.52       54.17     79.64 o
 -15   2   5        8.78        0.51     53.65 o
 -14   2   5       17.72        7.39     48.75 o
 -13   2   5      153.57      170.19     44.97 o
 -12   2   5      334.43      377.84     44.33 o
 -11   2   5      833.81      828.67     42.44 o
 -10   2   5       38.32       76.08     39.18 o
  -9   2   5      330.53      411.93     39.42 o
  -8   2   5      840.01      827.83     38.12 o
  -7   2   5     1019.89     1015.72     38.56 o
  -6   2   5     1486.21     1503.28     62.35 o
  -5   2   5     3842.64     3653.47    142.83 o
  -4   2   5      688.00      611.59     37.97 o
  -3   2   5      175.46      284.67     37.44 o
  -2   2   5    11160.52     8972.24    317.23 o
  -1   2   5     4291.76     3722.38     78.03 o
   1   2   5     5931.37     6310.41    221.96 o
   2   2   5      297.54      240.67     57.84 o
   3   2   5      507.53      518.55     59.53 o
   4   2   5     4053.84     4095.47    239.21 o
   5   2   5     6324.76     6097.07    247.44 o
   6   2   5     2957.12     3122.58    169.51 o
   7   2   5      909.13      929.59     59.16 o
   8   2   5      714.22      670.95     50.50 o
   9   2   5     2213.34     2225.72    112.04 o
  10   2   5      795.86      776.39     63.93 o
  11   2   5     1017.91     1036.76     58.80 o
  12   2   5      738.99      747.90     70.05 o
  13   2   5      249.46      203.67     71.26 o
  14   2   5       16.77        2.38     75.86 o
 -15   3   5      107.40       85.56     53.37 o
 -14   3   5      119.72       77.05     49.81 o
 -13   3   5      226.91      214.43     45.09 o
 -12   3   5      499.20      519.94     43.48 o
 -11   3   5      360.74      413.12     41.15 o
 -10   3   5       44.47       41.56     40.73 o
  -9   3   5      256.88      292.63     39.03 o
  -8   3   5     1155.21     1113.22     87.68 o
  -7   3   5     2347.55     2224.86     73.96 o
  -6   3   5     3436.19     3363.31    109.04 o
  -5   3   5      848.11      814.79     39.51 o
  -4   3   5      449.56      416.24     38.62 o
  -3   3   5      602.43      637.40     40.97 o
  -2   3   5     2448.83     2327.51     53.38 o
  -1   3   5    11677.77    11383.82    401.37 o
   0   3   5     9097.27     9019.31    201.35 o
   1   3   5     1497.32     1619.38     54.66 o
   2   3   5      732.47      506.34     50.95 o
   3   3   5      730.58      709.77     58.27 o
   4   3   5      556.07      572.79     57.53 o
   5   3   5     5183.46     5201.15    248.77 o
   6   3   5     2528.79     2659.72    119.39 o
   7   3   5      547.72      570.22     53.71 o
   8   3   5       19.16       33.41     44.23 o
   9   3   5      113.44      127.14     48.25 o
  10   3   5      137.24      126.55     51.39 o
  11   3   5     1184.40     1179.69    109.08 o
  12   3   5      159.35      204.95     69.37 o
  13   3   5       41.07       34.85     69.25 o
  14   3   5      149.87      162.16     71.10 o
 -15   4   5       15.19       16.15     52.43 o
 -14   4   5       67.70       79.28     48.99 o
 -13   4   5      652.64      694.57     48.59 o
 -12   4   5      144.20      166.46     44.15 o
 -11   4   5       75.49       83.62     39.88 o
 -10   4   5      203.87      219.58     38.51 o
  -9   4   5       44.04       49.99     37.71 o
  -8   4   5      132.52       91.93     36.74 o
  -7   4   5      125.36      114.35     36.23 o
  -6   4   5     1015.21      996.45     38.81 o
  -5   4   5      980.91      920.22     43.69 o
  -4   4   5     2090.87     2082.65     52.89 o
  -3   4   5     1693.23     1591.93     42.00 o
  -2   4   5     1138.20     1110.93     42.45 o
  -1   4   5     1929.50     1969.46     72.87 o
   0   4   5     6084.71     5031.25    127.12 o
   1   4   5     4616.99     4794.47     79.45 o
   2   4   5     2497.83     2498.07     57.24 o
   3   4   5      402.82      427.71     58.07 o
   4   4   5     1108.50     1224.05     75.86 o
   5   4   5     4943.71     5010.11    114.25 o
   6   4   5     5838.98     5890.85    176.74 o
   7   4   5     1619.44     1669.55     73.36 o
   8   4   5     1007.34     1064.38    132.64 o
   9   4   5      260.17      205.09     55.13 o
  10   4   5       92.02      126.82     53.40 o
  11   4   5      420.72      413.43     62.38 o
  12   4   5      914.03     1020.40     71.24 o
  13   4   5      771.50      728.73     72.91 o
  14   4   5       20.39       33.19     81.38 o
 -15   5   5      246.45      217.31     53.31 o
 -14   5   5      330.61      377.77     52.26 o
 -13   5   5      166.83      144.07     45.67 o
 -12   5   5      427.06      459.40     43.92 o
 -11   5   5       72.29      115.45     40.24 o
 -10   5   5      789.08      807.76     40.98 o
  -9   5   5      623.56      752.48     40.21 o
  -8   5   5      965.61      847.18     39.06 o
  -7   5   5      699.28      708.95     37.73 o
  -6   5   5      406.15      442.57     37.83 o
  -5   5   5      996.91      980.43     40.20 o
  -4   5   5      135.50      174.26     37.37 o
  -3   5   5      693.28      629.71     41.62 o
  -2   5   5     4833.51     4663.58    191.26 o
  -1   5   5     3010.77     3112.58    131.92 o
   0   5   5     3571.96     3121.71    125.06 o
   1   5   5     1156.53     1363.48     49.90 o
   2   5   5     1365.89     1268.97     56.84 o
   3   5   5     3251.37     3352.23     83.82 o
   4   5   5     2172.35     2323.99     91.21 o
   5   5   5     1188.30     1213.85     61.98 o
   6   5   5     1201.91     1186.69     65.29 o
   7   5   5     2801.94     2702.15    215.86 o
   8   5   5     1419.80     1578.86    133.62 o
   9   5   5       33.32       53.53     47.30 o
  10   5   5       69.96       46.98     52.11 o
  11   5   5     1478.57     1476.49    108.82 o
  12   5   5      366.11      372.89     72.04 o
  13   5   5       11.10       30.56     61.94 o
 -14   6   5      306.47      340.30     50.83 o
 -13   6   5      797.22      832.84     47.46 o
 -12   6   5      444.60      515.37     45.15 o
 -11   6   5       53.24       49.07     40.84 o
 -10   6   5       15.11        4.87     36.53 o
  -9   6   5      370.91      377.41     39.85 o
  -8   6   5      117.81      121.25     37.85 o
  -7   6   5     1760.46     1735.34     66.59 o
  -6   6   5     1193.68     1240.86     55.01 o
  -5   6   5      417.20      376.65     37.58 o
  -4   6   5      390.93      269.80     38.45 o
  -3   6   5      480.77      463.91     41.90 o
  -2   6   5      122.53      115.08     44.28 o
  -1   6   5       64.67      130.75     37.23 o
   0   6   5     3572.52     4083.09    208.42 o
   1   6   5     3607.71     3423.38    169.75 o
   2   6   5     1600.12     1785.61     64.92 o
   3   6   5     2508.15     2705.98     81.63 o
   4   6   5     1077.85     1081.82     76.47 o
   5   6   5     1383.31     1461.85     75.31 o
   6   6   5     5884.54     5423.37    446.91 o
   7   6   5     3737.88     3379.98    277.30 o
   8   6   5      506.84      561.44     53.28 o
   9   6   5      296.36      319.97     48.27 o
  10   6   5       48.44       76.92     57.20 o
  11   6   5      283.14      274.99     59.03 o
  12   6   5     1464.03     1417.20    132.17 o
  13   6   5      882.73      879.99     66.20 o
 -14   7   5      430.42      396.99     51.19 o
 -13   7   5       20.65       53.09     45.78 o
 -12   7   5      378.87      434.30     42.87 o
 -11   7   5      421.87      456.91     41.01 o
 -10   7   5      313.47      370.98     42.42 o
  -9   7   5      347.38      318.38     38.58 o
  -8   7   5     2547.40     2715.86    112.00 o
  -7   7   5      472.04      446.98     39.33 o
  -6   7   5      194.98      171.14     36.40 o
  -5   7   5      489.02      532.17     37.85 o
  -4   7   5      349.99      413.81     38.65 o
  -3   7   5      891.63     1130.90     54.00 o
  -2   7   5     1156.90     1110.26     60.45 o
  -1   7   5     1397.20     1677.26    102.47 o
   0   7   5      231.46      365.34     42.56 o
   1   7   5       16.47       33.82     45.36 o
   2   7   5      715.62      778.28     58.73 o
   3   7   5      447.77      361.21     71.02 o
   4   7   5     3572.92     3794.05     86.64 o
   5   7   5      227.37      221.35     71.68 o
   6   7   5       63.19      104.61     60.35 o
   7   7   5     1341.80     1155.49     56.07 o
   8   7   5      917.48      890.14     69.24 o
   9   7   5      364.69      398.99     53.57 o
  10   7   5      388.70      466.06     59.08 o
  11   7   5      554.61      536.29     62.01 o
  12   7   5      384.48      465.84     68.81 o
  13   7   5      126.63      164.22     71.89 o
 -14   8   5      307.13      353.19     50.19 o
 -13   8   5     1026.14      981.17     78.14 o
 -12   8   5      330.00      362.09     44.01 o
 -11   8   5      155.03      160.89     39.99 o
 -10   8   5        4.62       23.12     37.30 o
  -9   8   5        8.23       14.10     37.83 o
  -8   8   5       40.22       33.87     38.60 o
  -7   8   5     1416.84     1548.71     56.23 o
  -6   8   5      127.74      103.51     36.73 o
  -5   8   5      110.44      162.14     38.14 o
  -4   8   5       96.17      134.28     37.35 o
  -3   8   5      773.62      740.31     36.37 o
  -2   8   5     2106.68     1857.30    111.58 o
  -1   8   5      996.44     1076.86     42.15 o
   0   8   5     3694.77     3680.90    128.39 o
   1   8   5      701.05      543.25     44.79 o
   2   8   5     1519.93     1741.58     77.37 o
   3   8   5     2884.62     3067.33     77.20 o
   4   8   5      832.88      821.92     76.69 o
   5   8   5      283.11      237.76     74.80 o
   6   8   5     3111.38     2912.43    216.12 o
   7   8   5     2788.83     2668.96    180.97 o
   8   8   5      896.42      926.73     56.75 o
   9   8   5     1576.71     1694.97    131.88 o
  10   8   5      297.19      285.21     51.97 o
  11   8   5      114.30      124.24     56.36 o
  12   8   5     1924.67     1946.14    150.25 o
  13   8   5      582.22      619.25     66.16 o
 -14   9   5      294.77      229.38     50.04 o
 -13   9   5      204.71      164.37     45.49 o
 -12   9   5      307.65      326.67     42.53 o
 -11   9   5      141.23      163.00     41.84 o
 -10   9   5       61.47       75.29     37.40 o
  -9   9   5     1019.32     1053.65     66.23 o
  -8   9   5     2437.48     2396.30    123.22 o
  -7   9   5     2315.76     2405.12     91.37 o
  -6   9   5      290.27      341.54     38.88 o
  -5   9   5      337.73      287.65     37.21 o
  -4   9   5       63.37       74.68     36.65 o
  -3   9   5      101.05       57.66     46.77 o
  -2   9   5     2072.98     2204.11    110.15 o
  -1   9   5     2103.99     2032.25     91.91 o
   0   9   5     4793.50     4820.76    273.17 o
   1   9   5     1965.03     1813.56    119.91 o
   2   9   5      889.46      843.16     54.02 o
   3   9   5      490.46      507.03     67.17 o
   4   9   5     1150.33     1324.88     78.07 o
   5   9   5      272.03      230.93     70.95 o
   6   9   5      287.87      263.99     51.42 o
   7   9   5     1183.79     1169.43     63.62 o
   8   9   5      546.68      546.83     52.08 o
   9   9   5      790.80      798.89     81.63 o
  10   9   5      680.87      579.92     55.54 o
  11   9   5      837.77      935.76     60.17 o
  12   9   5      268.86      283.59     61.93 o
  13   9   5      322.68      314.31     76.03 o
 -14  10   5       45.24       30.53     51.39 o
 -13  10   5      360.41      405.45     48.64 o
 -12  10   5      414.64      450.93     50.86 o
 -11  10   5       46.96       63.44     40.82 o
 -10  10   5      152.05      231.87     37.57 o
  -9  10   5      286.14      316.86     38.62 o
  -8  10   5     1104.11     1080.43     42.11 o
  -7  10   5      845.50      804.61     41.67 o
  -6  10   5      409.24      426.34     38.82 o
  -5  10   5      888.21      806.19     48.69 o
  -4  10   5     1873.60     1784.99    111.60 o
  -3  10   5      374.24      289.79     37.24 o
  -2  10   5       58.51       80.85     39.58 o
  -1  10   5      964.72      986.90     51.71 o
   0  10   5      688.51      859.50     59.33 o
   1  10   5     1474.66     1546.66     87.28 o
   2  10   5       86.53       61.63     46.45 o
   3  10   5      580.48      519.87     63.36 o
   4  10   5     3255.20     3385.34     87.65 o
   5  10   5      949.54     1170.57     74.58 o
   6  10   5     2319.65     2245.87     76.40 o
   7  10   5     1073.01     1189.73     54.33 o
   8  10   5      464.78      490.28     51.92 o
   9  10   5      805.41      806.07     92.45 o
  10  10   5      754.46      792.60     53.26 o
  11  10   5      246.53      246.54     52.51 o
  12  10   5     1094.31     1049.35     89.11 o
  13  10   5      410.86      427.37     68.21 o
 -14  11   5      281.87      293.51     52.42 o
 -13  11   5      448.68      473.95     47.64 o
 -12  11   5      225.79      225.29     44.17 o
 -11  11   5      475.78      455.27     42.40 o
 -10  11   5      486.84      530.84     40.67 o
  -9  11   5      145.96      195.06     37.37 o
  -8  11   5      669.51      700.20     39.77 o
  -7  11   5     1950.71     1897.99     74.79 o
  -6  11   5     3402.63     3712.57    124.20 o
  -5  11   5     1137.99     1185.25     55.89 o
  -4  11   5      982.36      952.60     42.37 o
  -3  11   5      102.56       97.46     40.20 o
  -2  11   5     3620.80     3122.00    186.36 o
  -1  11   5     5305.49     5493.20    250.68 o
   0  11   5     9878.31     9115.40    363.24 o
   1  11   5     3956.34     3619.02    170.37 o
   2  11   5       29.38       82.17     45.07 o
   3  11   5      621.58      702.96     56.27 o
   4  11   5      379.99      395.49     70.22 o
   5  11   5      536.14      687.35     83.66 o
   6  11   5     2228.52     2144.39    161.87 o
   7  11   5      181.80      142.65     54.36 o
   8  11   5      314.07      303.47     52.16 o
   9  11   5      705.77      728.01     52.11 o
  10  11   5      271.24      265.99     51.76 o
  11  11   5      152.94      131.16     57.65 o
  12  11   5       80.17       81.14     69.10 o
  13  11   5       66.47       52.18     69.74 o
 -14  12   5       24.55       53.46     50.35 o
 -13  12   5       56.44       57.16     46.58 o
 -12  12   5      587.06      642.52     44.79 o
 -11  12   5      404.25      416.61     42.19 o
 -10  12   5      386.12      418.99     39.89 o
  -9  12   5     1702.44     1647.48    103.18 o
  -8  12   5      806.48      803.75     38.91 o
  -7  12   5      135.46      116.29     41.18 o
  -6  12   5      248.78      282.40     39.44 o
  -5  12   5      587.48      598.74     40.36 o
  -4  12   5      301.81      285.46     49.65 o
  -3  12   5     3151.72     3052.57    160.10 o
  -2  12   5     5812.25     5765.46    317.24 o
  -1  12   5     4487.36     4365.12    206.84 o
   0  12   5      500.49      464.55     40.30 o
   1  12   5     3147.66     2799.38    166.01 o
   2  12   5     1175.95     1200.62     82.03 o
   3  12   5      714.69      628.43     53.56 o
   4  12   5     5445.94     5727.49     94.55 o
   5  12   5     5441.67     5630.90     90.63 o
   6  12   5      879.54      874.25     54.41 o
   7  12   5      252.48      249.02     50.62 o
   8  12   5       86.97       80.26     55.63 o
   9  12   5      566.76      617.42    101.63 o
  10  12   5     1190.68     1113.41    109.69 o
  11  12   5       70.20       53.82     55.67 o
  12  12   5      185.35      137.55     59.61 o
 -13  13   5      402.56      410.13     53.83 o
 -12  13   5      463.46      459.63     45.02 o
 -11  13   5      153.76      145.82     43.95 o
 -10  13   5      291.33      352.16     40.30 o
  -9  13   5      469.01      470.23     39.34 o
  -8  13   5      994.93      987.03     51.26 o
  -7  13   5     3701.82     3829.88    130.08 o
  -6  13   5     4195.05     4364.45    176.62 o
  -5  13   5     1652.19     1833.19     92.99 o
  -4  13   5     1887.17     1887.40    194.15 o
  -3  13   5       60.25       34.49     39.28 o
  -2  13   5      406.19      421.38     39.88 o
  -1  13   5     4484.79     4497.25    272.48 o
   0  13   5     8038.08     8169.81    409.61 o
   1  13   5     1611.35     1812.73     94.32 o
   2  13   5     1339.40     1527.86    102.27 o
   3  13   5     1777.67     1782.00     90.49 o
   4  13   5      174.62      318.88     69.72 o
   5  13   5      671.55      674.35     73.64 o
   6  13   5     2866.86     2885.63    101.27 o
   7  13   5     1458.10     1422.14     84.42 o
   8  13   5      262.24      267.45     51.68 o
   9  13   5      572.80      571.78     53.18 o
  10  13   5      181.62      196.30     59.45 o
  11  13   5       94.90       78.60     56.67 o
  12  13   5       13.89       20.05     69.07 o
 -13  14   5       22.51       20.94     48.09 o
 -12  14   5      352.44      296.97     45.58 o
 -11  14   5      676.09      664.66     46.02 o
 -10  14   5       55.47       92.31     42.18 o
  -9  14   5      173.17      145.64     40.12 o
  -8  14   5      553.31      631.47     43.13 o
  -7  14   5       90.56       80.90     41.77 o
  -6  14   5     1946.05     2051.74     73.43 o
  -5  14   5     1244.99     1310.90     58.29 o
  -4  14   5     1020.00      997.18     42.43 o
  -3  14   5      534.78      568.21     42.30 o
  -2  14   5     3201.86     3252.12    179.32 o
  -1  14   5     6578.11     6858.82    365.30 o
   0  14   5     2165.58     2149.51     95.02 o
   1  14   5     2846.52     2882.05    117.41 o
   2  14   5      970.57      943.56     47.71 o
   3  14   5     2836.78     2983.00    105.87 o
   4  14   5     1700.36     1666.15    101.01 o
   5  14   5     3615.79     3859.11     84.24 o
   6  14   5      209.50      324.82     49.42 o
   7  14   5      742.81      682.77     65.72 o
   8  14   5      803.86      859.31     58.51 o
   9  14   5       54.72       93.89     57.10 o
  10  14   5      425.30      395.63     59.72 o
  11  14   5      307.66      319.09     58.68 o
  12  14   5      142.22      114.73     65.28 o
 -13  15   5      146.39      105.01     50.88 o
 -12  15   5      189.63      168.01     48.23 o
 -11  15   5      191.61      204.78     45.02 o
 -10  15   5      335.72      305.84     40.42 o
  -9  15   5      597.31      654.19     41.04 o
  -8  15   5      402.32      379.29     42.25 o
  -7  15   5     2852.52     3072.82    188.16 o
  -6  15   5     2038.49     1976.20    140.87 o
  -5  15   5      611.87      671.95     42.06 o
  -4  15   5     2187.27     2320.30    146.20 o
  -3  15   5     1048.90     1017.67     91.76 o
  -2  15   5       59.46       83.61     42.14 o
  -1  15   5     1369.35     1346.86     69.64 o
   0  15   5     4740.26     4818.42    231.03 o
   1  15   5     1653.83     1693.60     97.54 o
   2  15   5      812.72      872.55     55.04 o
   3  15   5      376.03      338.07     49.36 o
   4  15   5       45.98       92.30     54.09 o
   5  15   5     1530.45     1539.99     76.47 o
   6  15   5     3839.31     3976.96    140.37 o
   7  15   5     1473.53     1463.12     80.39 o
   8  15   5       34.07       71.94     53.53 o
   9  15   5       20.22       36.48     58.67 o
  10  15   5      810.54      752.55     64.02 o
  11  15   5      447.60      455.43     62.97 o
  12  15   5      127.85       99.48     66.29 o
 -13  16   5      154.45      155.49     51.54 o
 -12  16   5      233.60      223.29     49.24 o
 -11  16   5      321.90      320.04     43.55 o
 -10  16   5       39.15       38.02     40.63 o
  -9  16   5      120.07      151.16     43.59 o
  -8  16   5        3.64       18.67     41.85 o
  -7  16   5      661.56      748.37     43.40 o
  -6  16   5     1391.16     1478.65    122.16 o
  -5  16   5     2550.37     2766.99    146.62 o
  -4  16   5     1239.42     1257.21     82.62 o
  -3  16   5      910.23      855.27     63.46 o
  -2  16   5      811.61      799.80     44.43 o
  -1  16   5     1508.69     1503.48    100.21 o
   0  16   5     1427.77     1533.17     91.39 o
   1  16   5     1990.25     2151.92     85.52 o
   2  16   5      801.54      741.66     45.16 o
   3  16   5      471.21      461.09     49.15 o
   4  16   5      476.39      470.93     54.53 o
   5  16   5      651.10      712.68     64.22 o
   6  16   5     1824.66     1869.28    161.51 o
   7  16   5     1966.38     2013.05     69.61 o
   8  16   5      616.86      624.66     64.45 o
   9  16   5       36.90       26.73     57.97 o
  10  16   5       86.48      114.80     60.71 o
  11  16   5      283.35      300.91     65.24 o
 -12  17   5       20.88       29.00     52.43 o
 -11  17   5       45.58       42.49     49.20 o
 -10  17   5      282.87      287.42     43.46 o
  -9  17   5      339.03      373.20     43.94 o
  -8  17   5      334.00      385.14     41.81 o
  -7  17   5      690.50      663.15     47.02 o
  -6  17   5      608.55      688.23     43.92 o
  -5  17   5      156.20       89.04     49.84 o
  -4  17   5      334.24      353.91     41.24 o
  -3  17   5      455.62      479.83     40.50 o
  -2  17   5      167.47      103.22     39.75 o
  -1  17   5      696.53      699.74     46.86 o
   0  17   5     2428.80     2453.84    106.72 o
   1  17   5      611.16      596.48     44.08 o
   2  17   5     1845.49     1887.28     83.76 o
   3  17   5     1118.91     1164.92     61.07 o
   4  17   5      435.37      387.26     52.64 o
   5  17   5      435.85      482.21     56.73 o
   6  17   5      909.92      895.83     53.20 o
   7  17   5      323.78      331.51     55.22 o
   8  17   5       44.08       23.96     55.48 o
   9  17   5       12.24       32.32     55.10 o
  10  17   5      181.76      185.15     59.52 o
  11  17   5      460.15      468.31     71.02 o
 -12  18   5      195.88      198.16     52.47 o
 -11  18   5       21.16       32.05     47.58 o
 -10  18   5      164.64      187.40     44.11 o
  -9  18   5       37.24       37.18     44.11 o
  -8  18   5      166.65      170.91     43.04 o
  -7  18   5      104.89       73.93     41.32 o
  -6  18   5      358.08      395.99     42.40 o
  -5  18   5      981.24     1078.75    115.25 o
  -4  18   5       35.29       27.26     40.96 o
  -3  18   5       37.00       73.57     40.11 o
  -2  18   5       25.59       55.35     38.98 o
  -1  18   5      322.61      405.60     43.52 o
   0  18   5      172.02      195.80     39.17 o
   1  18   5     1595.33     1633.98     64.11 o
   2  18   5      997.33      968.74     47.79 o
   3  18   5       80.71       99.68     48.35 o
   4  18   5       44.20       60.29     49.56 o
   5  18   5      996.59      986.95     57.84 o
   6  18   5     1499.27     1551.25     90.27 o
   7  18   5     1050.17     1023.24     55.58 o
   8  18   5      534.05      561.18     54.32 o
   9  18   5      396.68      356.25     58.60 o
  10  18   5      138.10      176.66     60.99 o
  11  18   5       37.48       45.61     66.22 o
 -11  19   5       57.79       78.58     48.55 o
 -10  19   5      152.43      179.65     46.38 o
  -9  19   5      595.68      528.53     44.31 o
  -8  19   5      325.08      360.74     46.63 o
  -7  19   5       43.07       69.05     41.59 o
  -6  19   5      185.66      219.10     42.25 o
  -5  19   5       39.86       60.02     48.36 o
  -4  19   5      141.65      126.28     42.33 o
  -3  19   5     1184.35     1157.30     78.88 o
  -2  19   5       43.05       52.03     44.59 o
  -1  19   5      197.24      202.14     38.79 o
   0  19   5      791.18      752.42     46.97 o
   1  19   5     1222.46     1247.86     55.74 o
   2  19   5     1340.62     1371.88     50.31 o
   3  19   5      881.36      893.01     54.98 o
   4  19   5      363.35      335.69     50.62 o
   5  19   5      273.07      270.16     58.20 o
   6  19   5       26.99       28.56     49.60 o
   7  19   5      542.16      567.04     80.32 o
   8  19   5      223.62      214.04     55.07 o
   9  19   5      127.82      155.17     58.60 o
  10  19   5      228.84      231.38     66.19 o
 -11  20   5       33.10       41.31     50.46 o
 -10  20   5      101.21      129.19     46.15 o
  -9  20   5      126.44      125.26     53.15 o
  -8  20   5      239.61      285.53     46.70 o
  -7  20   5      394.24      376.24     49.06 o
  -6  20   5      202.38      191.62     45.70 o
  -5  20   5      351.92      425.84     55.00 o
  -4  20   5      112.27      134.98     42.43 o
  -3  20   5       38.77       51.60     42.45 o
  -2  20   5       90.42       80.72     38.74 o
  -1  20   5      141.34      120.27     51.02 o
   0  20   5       46.39       55.62     40.56 o
   1  20   5      443.85      480.28     44.09 o
   2  20   5      134.23      182.80     43.83 o
   3  20   5       77.10       64.68     47.36 o
   4  20   5      226.04      260.79     49.92 o
   5  20   5      258.15      281.02     52.44 o
   6  20   5     1296.00     1391.44     76.82 o
   7  20   5      240.99      311.02     52.28 o
   8  20   5      125.44      141.17     55.41 o
   9  20   5      121.78      131.35     61.47 o
  10  20   5      151.67      160.02     64.21 o
 -11  21   5       84.74       65.94     52.74 o
 -10  21   5       68.24       75.54     48.50 o
  -9  21   5      509.55      491.69     58.02 o
  -8  21   5      527.39      592.42     54.82 o
  -7  21   5      592.01      601.51     46.14 o
  -6  21   5       44.27       53.51     47.93 o
  -5  21   5      465.70      481.59     43.62 o
  -4  21   5      395.44      417.21     43.35 o
  -3  21   5      215.18      235.12     41.17 o
  -2  21   5      437.08      496.53     44.31 o
  -1  21   5        6.00       13.84     48.10 o
   0  21   5      180.48      206.98     42.36 o
   1  21   5      574.43      591.17     46.83 o
   2  21   5       93.26      118.63     45.23 o
   3  21   5      777.23      778.92     52.40 o
   4  21   5      577.51      507.99     52.84 o
   5  21   5      369.78      380.83     43.58 o
   6  21   5       92.83       69.21     45.70 o
   7  21   5      293.12      305.93     52.77 o
   8  21   5      369.47      311.04     58.23 o
   9  21   5       16.49       32.09     63.41 o
 -10  22   5      177.23      241.28     52.44 o
  -9  22   5      213.51      258.45     49.08 o
  -8  22   5       82.86       66.25     49.53 o
  -7  22   5      378.95      388.57     60.56 o
  -6  22   5      429.12      404.13     49.86 o
  -5  22   5       89.91      120.04     43.77 o
  -4  22   5        3.51        6.04     52.62 o
  -3  22   5      133.15      135.44     41.59 o
  -2  22   5      135.88       94.06     45.14 o
  -1  22   5      215.47      223.99     43.49 o
   0  22   5      130.21       94.66     42.25 o
   1  22   5       31.68       60.58     45.33 o
   2  22   5       47.19       56.68     47.33 o
   3  22   5      514.74      491.78     51.61 o
   4  22   5      122.65      119.56     50.76 o
   5  22   5      110.96      117.82     44.77 o
   6  22   5      308.70      367.33     45.44 o
   7  22   5      143.09      116.59     56.12 o
   8  22   5      118.36      116.23     58.19 o
   9  22   5      352.01      347.85     65.03 o
  -9  23   5       47.18       49.67     49.56 o
  -8  23   5      360.65      366.13     48.37 o
  -7  23   5      567.06      612.87     58.18 o
  -6  23   5      679.56      738.58     51.73 o
  -5  23   5      979.10     1039.29     62.07 o
  -4  23   5      171.95      172.73     57.08 o
  -3  23   5      236.08      223.98     45.90 o
  -2  23   5      158.41      178.80     46.50 o
  -1  23   5      676.50      642.27     44.64 o
   0  23   5      878.32      832.27     44.73 o
   1  23   5      265.07      261.02     46.60 o
   2  23   5       35.95       29.35     48.08 o
   3  23   5       21.53       20.39     48.57 o
   4  23   5       32.98       45.45     49.79 o
   5  23   5      215.88      172.21     47.53 o
   6  23   5       87.28       61.34     47.39 o
   7  23   5      412.42      398.88     57.23 o
   8  23   5      481.59      498.78     61.08 o
  -9  24   5       38.96       17.31     54.43 o
  -8  24   5      217.63      223.08     52.95 o
  -7  24   5      246.81      250.72     52.23 o
  -6  24   5      102.21      105.46     52.67 o
  -5  24   5      442.48      427.38     51.36 o
  -4  24   5       69.00       54.76     57.79 o
  -3  24   5      289.02      277.98     45.21 o
  -2  24   5      422.09      461.41     43.44 o
  -1  24   5      648.52      637.10     47.33 o
   0  24   5      493.94      518.89     48.55 o
   1  24   5      220.00      206.39     48.24 o
   2  24   5      221.90      223.73     49.06 o
   3  24   5      517.76      523.31     49.27 o
   4  24   5      867.98      821.15     55.56 o
   5  24   5      533.94      514.67     48.15 o
   6  24   5      145.86      130.68     49.17 o
   7  24   5       41.44       30.43     53.76 o
   8  24   5       99.08       75.18     64.57 o
  -8  25   5      124.12      111.85     49.52 o
  -7  25   5      333.13      330.07     50.87 o
  -6  25   5      573.87      559.91     51.97 o
  -5  25   5      419.42      469.22     50.37 o
  -4  25   5      305.50      303.60     60.47 o
  -3  25   5      395.09      382.72     46.76 o
  -2  25   5       85.96      113.79     46.50 o
  -1  25   5      813.86      812.18     49.97 o
   0  25   5     1062.67     1094.16     56.42 o
   1  25   5      331.42      398.99     51.11 o
   2  25   5      138.03      167.19     49.09 o
   3  25   5      422.49      481.25     52.11 o
   4  25   5      270.10      232.86     56.41 o
   5  25   5      335.92      354.78     49.95 o
   6  25   5      202.55      175.12     52.09 o
   7  25   5       21.76       39.17     53.12 o
  -7  26   5       84.78       94.49     55.14 o
  -6  26   5      194.26      205.31     53.54 o
  -5  26   5      453.47      458.84     50.09 o
  -4  26   5      202.59      167.85     51.60 o
  -3  26   5      255.16      231.81     48.92 o
  -2  26   5      870.96      849.08     51.20 o
  -1  26   5      869.76      801.08     52.62 o
   0  26   5      181.87      186.07     51.21 o
   1  26   5      631.86      615.33     47.93 o
   2  26   5      415.29      362.32     49.02 o
   3  26   5      205.91      234.94     57.43 o
   4  26   5     1555.97     1465.49     58.09 o
   5  26   5      223.09      210.47     51.72 o
   6  26   5      127.50      133.35     53.51 o
  -6  27   5      317.75      360.05     58.86 o
  -5  27   5      113.42      130.01     50.93 o
  -4  27   5      663.10      604.35     52.04 o
  -3  27   5      857.06      861.21     52.76 o
  -2  27   5      124.86       99.69     52.96 o
  -1  27   5      399.96      414.70     55.06 o
   0  27   5      520.38      499.73     52.16 o
   1  27   5      411.76      432.67     51.81 o
   2  27   5       94.57      103.23     55.35 o
   3  27   5      696.82      681.76     58.13 o
   4  27   5       33.57       29.03     48.86 o
   5  27   5      243.66      184.86     52.70 o
  -5  28   5      216.65      216.55     55.12 o
  -4  28   5      170.64      175.19     52.44 o
  -3  28   5       34.31       46.40     52.88 o
  -2  28   5      598.81      572.39     55.13 o
  -1  28   5      305.58      314.85     52.32 o
   0  28   5       70.62      101.80     52.26 o
   1  28   5      644.37      587.51     57.87 o
   2  28   5      715.25      654.39     58.87 o
   3  28   5       16.70       46.40     59.46 o
   4  28   5      167.61      121.42     49.47 o
  -4  29   5      272.02      270.85     56.57 o
  -3  29   5      496.67      451.59     54.59 o
  -2  29   5       27.79       29.80     55.31 o
  -1  29   5      145.58      150.16     52.78 o
   0  29   5      346.85      338.55     51.40 o
   1  29   5      130.95      131.21     54.33 o
   2  29   5      251.66      235.72     58.14 o
   3  29   5      366.85      344.32     62.12 o
  -2 -29   6       24.92       17.53     65.86 o
  -1 -29   6      184.44      162.61     64.63 o
   0 -29   6      274.20      198.47     70.86 o
   1 -29   6      265.83      259.50     70.92 o
  -4 -28   6      129.09      144.06     70.17 o
  -3 -28   6       79.24      130.47     67.81 o
  -2 -28   6      205.33      156.12     67.47 o
  -1 -28   6       61.51       47.47     67.58 o
   0 -28   6      189.60      153.90     63.94 o
   1 -28   6      393.36      391.36     72.63 o
   2 -28   6       29.69       42.90     69.34 o
   3 -28   6      133.49       83.38     69.55 o
  -6 -27   6      315.12      309.64     69.92 o
  -5 -27   6      114.59      127.53     70.34 o
  -4 -27   6      594.07      558.84    111.87 o
  -3 -27   6      208.74      201.02     68.20 o
  -2 -27   6      157.20      175.78     66.10 o
  -1 -27   6      701.57      697.39     64.76 o
   0 -27   6      298.92      363.68     60.03 o
   1 -27   6       53.68       74.58     64.69 o
   2 -27   6      293.01      288.97     66.77 o
   3 -27   6      330.22      299.03     68.95 o
   4 -27   6      139.48      105.62     70.52 o
  -7 -26   6       21.34       19.77     65.79 o
  -6 -26   6      485.07      430.12     66.82 o
  -5 -26   6     1001.29     1008.82     74.54 o
  -4 -26   6      447.09      450.94     65.27 o
  -3 -26   6      215.26      191.72     64.19 o
  -2 -26   6      379.11      370.14     62.51 o
  -1 -26   6        6.06        5.90     58.73 o
   0 -26   6      285.60      295.25     59.19 o
   1 -26   6      451.39      456.06     62.57 o
   2 -26   6      203.89      156.82     64.25 o
   3 -26   6      190.32      145.38     66.41 o
   4 -26   6      225.33      188.37     78.63 o
   5 -26   6        8.97       13.29     78.43 o
  -8 -25   6       94.05       73.68     64.36 o
  -7 -25   6      447.80      375.74     64.21 o
  -6 -25   6      316.62      339.64     66.68 o
  -5 -25   6       96.78       95.03     59.79 o
  -4 -25   6      389.74      367.03     66.65 o
  -3 -25   6      225.46      214.79     61.03 o
  -2 -25   6      620.99      553.65     58.61 o
  -1 -25   6     1657.10     1670.06    134.46 o
   0 -25   6      646.24      661.38     56.76 o
   1 -25   6       26.41       18.25     59.50 o
   2 -25   6       14.53       29.21     59.95 o
   3 -25   6      109.32       61.93     65.89 o
   4 -25   6      400.08      320.93     71.91 o
   5 -25   6      178.53      180.18     75.03 o
   6 -25   6      245.68      295.06     94.48 o
  -8 -24   6       19.15       41.00     61.19 o
  -7 -24   6       44.08       35.28     59.45 o
  -6 -24   6      430.66      449.06     62.97 o
  -5 -24   6     1049.96     1115.48     62.86 o
  -4 -24   6      177.86      178.96     58.62 o
  -3 -24   6      232.64      182.05     54.27 o
  -2 -24   6      230.69      235.39     55.83 o
  -1 -24   6      313.84      326.55     61.11 o
   0 -24   6      192.24      202.53     59.22 o
   1 -24   6      247.40      226.55     55.10 o
[truncated: 412,389 more chars]
